# Supplementary material for: Deciphering the influence of evolutionary legacy and functional constraints on the patella: an example in modern rhinoceroses amongst perissodactyls
Source: PeerJ. 2024 Oct 25;12:e18067. doi: 10.7717/peerj.18067 (PMC11514768; doi:10.7717/peerj.18067)
Supplement: Supplemental Information 9 — For each specimen, the dataset is composed of the coordinates of the 6 anatomical landmarks and 103 curve sliding semi-landmarks. The template (C. simum AMNH M-51854) is composed in addition of 461 surface sliding semi-landmarks. [file peerj-12-18067-s009.zip]

Archive with 55 entries (55 files):
- Ceratotherium_simum_cottoni_C112_Patella.pts
- Ceratotherium_simum_cottoni_M51854_Patella.pts
- Ceratotherium_simum_cottoni_M51854_Patella_Template.pts
- Ceratotherium_simum_cottoni_M51855_Patella.pts
- Ceratotherium_simum_cottoni_M51857_Patella.pts
- Ceratotherium_simum_cottoni_M51858_Patella.pts
- Ceratotherium_simum_simum_M81815_Patella.pts
- Ceratotherium_simum_ZD_2018_143_Patella.pts
- Dicerorhinus_sumatrensis_1879_6_14_2_Patella.pts
- Dicerorhinus_sumatrensis_1894_9_24_1_Patella.pts
- Dicerorhinus_sumatrensis_1948_12_20_1_Patella.pts
- Dicerorhinus_sumatrensis_1949_1_11_1_Patella.pts
- Dicerorhinus_sumatrensis_2004_23_Patella.pts
- Dicerorhinus_sumatrensis_M81892_Patella.pts
- Diceros_bicornis_1879_9_26_6_Patella.pts
- Diceros_bicornis_1944_278_Patella.pts
- Diceros_bicornis_M113777_Patella.pts
- Equus_asinus_2005_717_Patella.pts
- Equus_asinus_RBINS_12970_Patella_Right.pts
- Equus_asinus_RBINS_13076_Patella_Left_miroir.pts
- Equus_asinus_ZM_AC_1893_634.pts
- Equus_burchellii_granti_RBINS_33386_Patella_Right.pts
- Equus_caballus_A541_Patella.pts
- Equus_caballus_MVZ_162289_Patella.pts
- Equus_grevyi_RBINS_32166_Patella_Right.pts
- Equus_hemionus_1880_1103_Patella.pts
- Equus_przewalskii_RBINS_14281_Patella_Right.pts
- Equus_przewalskii_ZM_AC_1975_124_Patella.pts
- Equus_quagga_bohmi_RBINS_12129_Patella_Right.pts
- Equus_quagga_chapmani_RBINS_1218_Patella_Left_miroir.pts
- Equus_quagga_IMNH_R2425_Patella.pts
- Equus_zebra_hartmannae_RBINS_3974_Patella_Left_miroir.pts
- Rhinoceros_sondaicus_1871_12_29_7_Patella.pts
- Rhinoceros_sondaicus_A7970_Patella.pts
- Rhinoceros_unicornis_1884_12_2_1_2_Patella.pts
- Rhinoceros_unicornis_1961_5_10_1_Patella.pts
- Rhinoceros_unicornis_1967_101_Patella.pts
- Rhinoceros_unicornis_1972_822_Patella.pts
- Rhinoceros_unicornis_M35759_Patella.pts
- Rhinoceros_unicornis_M54454_Patella.pts
- Tapirus_bairdii_MVZ_141173_Patella.pts
- Tapirus_indicus_1931_528_Patella.pts
- Tapirus_indicus_NMB_8125_Patella.pts
- Tapirus_indicus_RBINS_1184D_Patella_Left_miroir.pts
- Tapirus_indicus_RBINS_1184E_Patella_Left_miroir.pts
- Tapirus_indicus_ZM_AC_1935_460.pts
- Tapirus_pinchaque_1982_34_Patella.pts
- Tapirus_pinchaque_MNHN_indet.pts
- Tapirus_terrestris_1990_20_Patella.pts
- Tapirus_terrestris_RBINS_1185D_Patella_Right.pts
- Tapirus_terrestris_RBINS_1185G_Patella_Left_miroir.pts
- Tapirus_terrestris_ZM_AC_1937_1_Patella.pts
- Ceratotherium_simum_2005_297.pts
- Ceratotherium_simum_cottoni_C37_Patella.pts
- Ceratotherium_simum_cottoni_C110_Patella.pts
