# Supplementary material for: Deciphering the influence of evolutionary legacy and functional constraints on the patella: an example in modern rhinoceroses amongst perissodactyls
Source: PeerJ. 2024 Oct 25;12:e18067. doi: 10.7717/peerj.18067 (PMC11514768; doi:10.7717/peerj.18067)
Supplement: Supplemental Information 9 — For each specimen, the dataset is composed of the coordinates of the 6 anatomical landmarks and 103 curve sliding semi-landmarks. The template (C. simum AMNH M-51854) is composed in addition of 461 surface sliding semi-landmarks. [file peerj-12-18067-s009.zip › Ceratotherium_simum_cottoni_C112_Patella.pts]

Version 1.0
109
S000  3.2808242e+000  2.2621689e+000 -1.6999904e+000
S001  1.0162549e+000 -3.7700181e+000  1.0266428e+000
S002 -3.2536755e+000 -1.1941909e-001 -1.1754513e+000
S003  1.7484109e+000  2.7956760e+000 -3.1762061e+000
S004  1.2571373e+000  2.8944247e+000 -5.4887133e+000
S005 -3.7704730e+000  8.5931793e-002 -1.6313636e+000
C000-001  3.6859379e+000  2.1023865e+000 -1.8448218e+000
C000-002  4.0363297e+000  1.8825309e+000 -1.9755315e+000
C000-003  4.3028083e+000  1.6009127e+000 -2.1018906e+000
C000-004  4.5118566e+000  1.2927527e+000 -2.2063138e+000
C000-005  4.6738491e+000  9.6071625e-001 -2.2844994e+000
C000-006  4.8130808e+000  6.0782826e-001 -2.3310025e+000
C000-007  4.8591776e+000  2.1239921e-001 -2.3637822e+000
C000-008  4.8554235e+000 -2.1205708e-001 -2.3683720e+000
C000-009  4.9164934e+000 -6.5110493e-001 -2.3424468e+000
C001-001  4.9456978e+000 -1.0596746e+000 -2.1577365e+000
C001-002  4.9156613e+000 -1.4616226e+000 -1.9736331e+000
C001-003  4.8303795e+000 -1.8593719e+000 -1.8037347e+000
C001-004  4.7383709e+000 -2.2397406e+000 -1.6302794e+000
C001-005  4.6644444e+000 -2.5988572e+000 -1.4250153e+000
C001-006  4.5751882e+000 -2.9515140e+000 -1.1989522e+000
C001-007  4.4273095e+000 -3.3041322e+000 -9.9349284e-001
C001-008  4.2271690e+000 -3.6455109e+000 -8.1551373e-001
C001-009  3.9601722e+000 -3.9397635e+000 -7.0068461e-001
C002-001  3.4980190e+000 -4.2106695e+000 -5.7851779e-001
C002-002  3.0175374e+000 -4.3575830e+000 -5.2448344e-001
C002-003  2.5929704e+000 -4.4475164e+000 -4.2310014e-001
C002-004  2.2219384e+000 -4.4888620e+000 -2.6761368e-001
C002-005  1.8893232e+000 -4.4439249e+000 -1.0868947e-001
C002-006  1.6055042e+000 -4.3259416e+000  7.0660077e-002
C002-007  1.3730417e+000 -4.1712570e+000  3.1448805e-001
C002-008  1.1805474e+000 -3.9894142e+000  6.3584137e-001
C003-001  7.9574871e-001 -3.6503751e+000  9.6944940e-001
C003-002  5.8088875e-001 -3.5502234e+000  8.9545697e-001
C003-003  3.9433715e-001 -3.4458191e+000  7.7658528e-001
C003-004  2.2481865e-001 -3.3531430e+000  6.3265371e-001
C003-005  7.7791795e-002 -3.2693768e+000  4.6004924e-001
C003-006 -4.5421608e-002 -3.1956754e+000  2.5905123e-001
C003-007 -1.7716874e-001 -3.1429713e+000  4.2835388e-002
C003-008 -2.8828296e-001 -3.0992453e+000 -2.0271003e-001
C003-009 -4.0139383e-001 -3.0684419e+000 -4.6864322e-001
C004-001 -4.9612749e-001 -3.0151553e+000 -7.4148101e-001
C004-002 -6.2038201e-001 -2.9579062e+000 -9.7928333e-001
C004-003 -7.5370485e-001 -2.8929763e+000 -1.1995733e+000
C004-004 -9.1143972e-001 -2.8206530e+000 -1.3970581e+000
C004-005 -1.0986757e+000 -2.7399650e+000 -1.5693159e+000
C004-006 -1.3273348e+000 -2.6564867e+000 -1.6992593e+000
C004-007 -1.5997204e+000 -2.5820200e+000 -1.7704624e+000
C004-008 -1.8765254e+000 -2.4645853e+000 -1.8710836e+000
C004-009 -2.2077069e+000 -2.4012668e+000 -1.8590345e+000
C005-001 -2.4811490e+000 -2.2474356e+000 -1.7923884e+000
C005-002 -2.7103643e+000 -2.0707891e+000 -1.7277936e+000
C005-003 -2.9214253e+000 -1.9164068e+000 -1.5940722e+000
C005-004 -3.0853128e+000 -1.7073209e+000 -1.4926957e+000
C005-005 -3.2011964e+000 -1.4533898e+000 -1.4176257e+000
C005-006 -3.2708549e+000 -1.1627426e+000 -1.3619210e+000
C005-007 -3.3082705e+000 -8.4927136e-001 -1.2887095e+000
C005-008 -3.3065279e+000 -5.0312626e-001 -1.2148824e+000
C006-001 -3.0855236e+000  1.8462968e-001 -1.1397821e+000
C006-002 -2.8695140e+000  4.7803554e-001 -1.2037901e+000
C006-003 -2.6135228e+000  6.9346255e-001 -1.3749732e+000
C006-004 -2.3457382e+000  8.4803134e-001 -1.5645863e+000
C006-005 -2.0709741e+000  1.0211387e+000 -1.7011342e+000
C006-006 -1.7743517e+000  1.1835939e+000 -1.8403765e+000
C006-007 -1.4613491e+000  1.2724851e+000 -2.0323215e+000
C006-008 -1.1318523e+000  1.3332858e+000 -2.2373018e+000
C006-009 -7.8892010e-001  1.3584168e+000 -2.4623849e+000
C007-001 -5.1453233e-001  1.4674594e+000 -2.6968310e+000
C007-002 -2.0987844e-001  1.6164522e+000 -2.8769989e+000
C007-003  8.6857334e-002  1.8162066e+000 -2.9793735e+000
C007-004  3.5595793e-001  2.0434492e+000 -3.0254710e+000
C007-005  6.3068563e-001  2.2201223e+000 -3.0904188e+000
C007-006  9.0706229e-001  2.3825221e+000 -3.1412845e+000
C007-007  1.1838878e+000  2.5374427e+000 -3.1721525e+000
C007-008  1.4623851e+000  2.6831524e+000 -3.1830316e+000
C008-001  1.8535681e+000  2.7868826e+000 -3.0610595e+000
C008-002  1.9546864e+000  2.7656667e+000 -2.9512331e+000
C008-003  2.0487883e+000  2.7455225e+000 -2.8441138e+000
C008-004  2.1368647e+000  2.7155299e+000 -2.7423358e+000
C008-005  2.2179945e+000  2.6900051e+000 -2.6423228e+000
C008-006  2.2926633e+000  2.6559436e+000 -2.5475876e+000
C008-007  2.3610189e+000  2.6283901e+000 -2.4536340e+000
C008-008  2.4230444e+000  2.5982046e+000 -2.3630524e+000
C008-009  2.4784553e+000  2.5595086e+000 -2.2780247e+000
C009-001  2.5398574e+000  2.5234971e+000 -2.1711605e+000
C009-002  2.6083999e+000  2.5038130e+000 -2.0691628e+000
C009-003  2.6833313e+000  2.4841726e+000 -1.9779761e+000
C009-004  2.7649653e+000  2.4645238e+000 -1.8976082e+000
C009-005  2.8540802e+000  2.4383605e+000 -1.8306739e+000
C009-006  2.9514353e+000  2.4130836e+000 -1.7743403e+000
C009-007  3.0554092e+000  2.3682694e+000 -1.7365923e+000
C009-008  3.1633437e+000  2.3104434e+000 -1.7146469e+000
C010-001  3.2433083e+000  2.0793507e+000 -1.4189541e+000
C010-002  3.1456320e+000  1.7659292e+000 -1.1758813e+000
C010-003  3.0137107e+000  1.4117206e+000 -1.0360126e+000
C010-004  2.8801620e+000  1.0794100e+000 -9.2214143e-001
C010-005  2.7417219e+000  7.5691539e-001 -8.1445110e-001
C010-006  2.5978975e+000  4.3351588e-001 -6.8791199e-001
C010-007  2.4567819e+000  1.0741120e-001 -5.0968367e-001
C010-008  2.3177941e+000 -2.1916395e-001 -3.0625999e-001
C010-009  2.1842842e+000 -5.3687555e-001 -9.6431427e-002
C011-001  2.0262415e+000 -8.4804702e-001  1.4777380e-001
C011-002  1.9048721e+000 -1.1426773e+000  4.0464002e-001
C011-003  1.7930077e+000 -1.4491414e+000  6.3361448e-001
C011-004  1.6822603e+000 -1.7756560e+000  8.2562053e-001
C011-005  1.5674706e+000 -2.1269884e+000  9.7688735e-001
C011-006  1.4480028e+000 -2.5066042e+000  1.0946817e+000
C011-007  1.3086432e+000 -2.9178593e+000  1.1448147e+000
C011-008  1.1583556e+000 -3.3442442e+000  1.1165433e+000
