# Supplementary material for: Deciphering the influence of evolutionary legacy and functional constraints on the patella: an example in modern rhinoceroses amongst perissodactyls
Source: PeerJ. 2024 Oct 25;12:e18067. doi: 10.7717/peerj.18067 (PMC11514768; doi:10.7717/peerj.18067)
Supplement: Supplemental Information 9 — For each specimen, the dataset is composed of the coordinates of the 6 anatomical landmarks and 103 curve sliding semi-landmarks. The template (C. simum AMNH M-51854) is composed in addition of 461 surface sliding semi-landmarks. [file peerj-12-18067-s009.zip › Ceratotherium_simum_cottoni_M51854_Patella.pts]

Version 1.0
109
S000 -1.0306717e+001  3.7363114e+000 -1.3077049e+000
S001 -1.0501507e+001 -3.3974996e+000 -1.5137768e-001
S002 -1.5738140e+001 -7.3161942e-001 -7.4506855e-001
S003 -1.2352334e+001  4.1934867e+000 -2.5241413e+000
S004 -1.2659609e+001  4.5506411e+000 -4.7481346e+000
S005 -1.6452030e+001 -1.8244863e-001 -1.2068183e+000
C000-001 -9.8708038e+000  3.6182196e+000 -1.4307367e+000
C000-002 -9.4495564e+000  3.4624884e+000 -1.5613132e+000
C000-003 -9.1361532e+000  3.1798751e+000 -1.7625430e+000
C000-004 -8.8361387e+000  2.9060721e+000 -1.9272240e+000
C000-005 -8.5679531e+000  2.6129162e+000 -2.0807328e+000
C000-006 -8.3361387e+000  2.2961440e+000 -2.2301297e+000
C000-007 -8.0965900e+000  1.9815397e+000 -2.3508399e+000
C000-008 -7.8768058e+000  1.6468735e+000 -2.4605062e+000
C000-009 -7.6222854e+000  1.3132466e+000 -2.5105498e+000
C001-001 -7.4877267e+000  8.7057316e-001 -2.4525635e+000
C001-002 -7.3688755e+000  4.4355571e-001 -2.3757713e+000
C001-003 -7.3020883e+000  1.9469319e-002 -2.3083024e+000
C001-004 -7.2855582e+000 -3.9972365e-001 -2.2475109e+000
C001-005 -7.3101287e+000 -8.1322116e-001 -2.1880784e+000
C001-006 -7.3444967e+000 -1.2286502e+000 -2.1134312e+000
C001-007 -7.4591975e+000 -1.6375678e+000 -2.0597115e+000
C001-008 -7.6146693e+000 -2.0458996e+000 -2.0053084e+000
C001-009 -7.8730993e+000 -2.4103489e+000 -1.9918660e+000
C002-001 -8.1867294e+000 -2.7737050e+000 -1.9932958e+000
C002-002 -8.5074749e+000 -3.0657921e+000 -1.9451641e+000
C002-003 -8.8502426e+000 -3.2744436e+000 -1.8556743e+000
C002-004 -9.0683079e+000 -3.5019422e+000 -1.6734608e+000
C002-005 -9.3192720e+000 -3.6438816e+000 -1.4500786e+000
C002-006 -9.5762424e+000 -3.7251844e+000 -1.1646613e+000
C002-007 -9.8677998e+000 -3.7235155e+000 -8.2799906e-001
C002-008 -1.0190140e+001 -3.6257503e+000 -4.6159789e-001
C003-001 -1.0726110e+001 -3.3529050e+000 -2.1086879e-001
C003-002 -1.0942708e+001 -3.2892296e+000 -3.0931738e-001
C003-003 -1.1155146e+001 -3.2179887e+000 -4.2816156e-001
C003-004 -1.1342998e+001 -3.1266317e+000 -5.8063912e-001
C003-005 -1.1520567e+001 -3.0260046e+000 -7.5357509e-001
C003-006 -1.1662279e+001 -2.9015512e+000 -9.6075767e-001
C003-007 -1.1835498e+001 -2.7852025e+000 -1.1759012e+000
C003-008 -1.2048014e+001 -2.6810923e+000 -1.3967324e+000
C003-009 -1.2281832e+001 -2.5862529e+000 -1.6223370e+000
C004-001 -1.2482869e+001 -2.5379889e+000 -1.8325748e+000
C004-002 -1.2701992e+001 -2.4932668e+000 -2.0072289e+000
C004-003 -1.2943051e+001 -2.4695582e+000 -2.1342018e+000
C004-004 -1.3190297e+001 -2.4424143e+000 -2.2323673e+000
C004-005 -1.3449845e+001 -2.4294565e+000 -2.2886436e+000
C004-006 -1.3719156e+001 -2.4248042e+000 -2.3069203e+000
C004-007 -1.3998951e+001 -2.4149179e+000 -2.2963459e+000
C004-008 -1.4291781e+001 -2.3946674e+000 -2.2608387e+000
C004-009 -1.4600657e+001 -2.3430281e+000 -2.2186065e+000
C005-001 -1.5003539e+001 -2.3523047e+000 -2.0714571e+000
C005-002 -1.5340910e+001 -2.2772825e+000 -1.9492369e+000
C005-003 -1.5600312e+001 -2.1053410e+000 -1.8495066e+000
C005-004 -1.5794623e+001 -1.9541610e+000 -1.7028441e+000
C005-005 -1.5924376e+001 -1.7925384e+000 -1.5271735e+000
C005-006 -1.5988442e+001 -1.6075436e+000 -1.3242563e+000
C005-007 -1.5978090e+001 -1.3634090e+000 -1.1210458e+000
C005-008 -1.5893403e+001 -1.0663099e+000 -9.2602843e-001
C006-001 -1.5534160e+001 -4.6280354e-001 -6.7855883e-001
C006-002 -1.5343441e+001 -1.7914423e-001 -7.1502572e-001
C006-003 -1.5175041e+001  9.5440589e-002 -7.9906094e-001
C006-004 -1.5022962e+001  3.6009744e-001 -9.1751021e-001
C006-005 -1.4885209e+001  6.1518633e-001 -1.0736357e+000
C006-006 -1.4758225e+001  8.6112791e-001 -1.2671403e+000
C006-007 -1.4636079e+001  1.1024849e+000 -1.4910587e+000
C006-008 -1.4518590e+001  1.3422505e+000 -1.7447667e+000
C006-009 -1.4416781e+001  1.6181680e+000 -1.9830592e+000
C007-001 -1.4284849e+001  1.9596636e+000 -2.2062318e+000
C007-002 -1.4119873e+001  2.3000185e+000 -2.3862424e+000
C007-003 -1.3950439e+001  2.6405611e+000 -2.4847853e+000
C007-004 -1.3762238e+001  2.9574430e+000 -2.5464694e+000
C007-005 -1.3585965e+001  3.2681801e+000 -2.5258560e+000
C007-006 -1.3351808e+001  3.5489008e+000 -2.5266883e+000
C007-007 -1.3013694e+001  3.7675469e+000 -2.6016276e+000
C007-008 -1.2688356e+001  3.9827631e+000 -2.5894387e+000
C008-001 -1.2208621e+001  4.2286797e+000 -2.4890726e+000
C008-002 -1.2075137e+001  4.2604198e+000 -2.4393408e+000
C008-003 -1.1945067e+001  4.2747564e+000 -2.3873048e+000
C008-004 -1.1819031e+001  4.2700186e+000 -2.3341126e+000
C008-005 -1.1699636e+001  4.2519183e+000 -2.2747140e+000
C008-006 -1.1588607e+001  4.2261453e+000 -2.2043061e+000
C008-007 -1.1483601e+001  4.1874175e+000 -2.1274495e+000
C008-008 -1.1388694e+001  4.1469536e+000 -2.0346832e+000
C008-009 -1.1309008e+001  4.1136570e+000 -1.9183649e+000
C009-001 -1.1207010e+001  4.0763736e+000 -1.8246082e+000
C009-002 -1.1100039e+001  4.0291138e+000 -1.7416191e+000
C009-003 -1.0995018e+001  3.9924064e+000 -1.6584336e+000
C009-004 -1.0886238e+001  3.9490054e+000 -1.5848320e+000
C009-005 -1.0778958e+001  3.9324131e+000 -1.5059621e+000
C009-006 -1.0663292e+001  3.8706501e+000 -1.4531343e+000
C009-007 -1.0547647e+001  3.8217995e+000 -1.4014469e+000
C009-008 -1.0428392e+001  3.7836282e+000 -1.3492184e+000
C010-001 -1.0299271e+001  3.4130282e+000 -1.0763890e+000
C010-002 -1.0308867e+001  3.0337408e+000 -9.1184479e-001
C010-003 -1.0319788e+001  2.6481795e+000 -7.7329111e-001
C010-004 -1.0337226e+001  2.2531865e+000 -6.8438864e-001
C010-005 -1.0360773e+001  1.8531288e+000 -6.4357972e-001
C010-006 -1.0384220e+001  1.4504447e+000 -6.1839628e-001
C010-007 -1.0393090e+001  1.0496618e+000 -5.4416591e-001
C010-008 -1.0394941e+001  6.4584029e-001 -4.5898318e-001
C010-009 -1.0384003e+001  2.5020102e-001 -3.5253394e-001
C011-001 -1.0392913e+001 -1.6321510e-001 -1.9642816e-001
C011-002 -1.0405373e+001 -5.6843299e-001 -6.1133966e-002
C011-003 -1.0386849e+001 -9.4946581e-001  1.0314803e-001
C011-004 -1.0364729e+001 -1.3329072e+000  2.3265953e-001
C011-005 -1.0357004e+001 -1.7300935e+000  2.9965761e-001
C011-006 -1.0370420e+001 -2.1418488e+000  2.9501915e-001
C011-007 -1.0401381e+001 -2.5648670e+000  2.2730763e-001
C011-008 -1.0451589e+001 -2.9819839e+000  5.9047297e-002
