# Supplementary material for: Deciphering the influence of evolutionary legacy and functional constraints on the patella: an example in modern rhinoceroses amongst perissodactyls
Source: PeerJ. 2024 Oct 25;12:e18067. doi: 10.7717/peerj.18067 (PMC11514768; doi:10.7717/peerj.18067)
Supplement: Supplemental Information 9 — For each specimen, the dataset is composed of the coordinates of the 6 anatomical landmarks and 103 curve sliding semi-landmarks. The template (C. simum AMNH M-51854) is composed in addition of 461 surface sliding semi-landmarks. [file peerj-12-18067-s009.zip › Ceratotherium_simum_cottoni_M51854_Patella_Template.pts]

Version 1.0
570
S000 -1.0306717e+001  3.7363114e+000 -1.3077049e+000
S001 -1.0501507e+001 -3.3974996e+000 -1.5137768e-001
S002 -1.5738140e+001 -7.3161942e-001 -7.4506855e-001
S003 -1.2352334e+001  4.1934867e+000 -2.5241413e+000
S004 -1.2659609e+001  4.5506411e+000 -4.7481346e+000
S005 -1.6408625e+001 -9.1528460e-002 -1.1266176e+000
C000-001 -9.8708038e+000  3.6182196e+000 -1.4307367e+000
C000-002 -9.4495564e+000  3.4624884e+000 -1.5613132e+000
C000-003 -9.1361532e+000  3.1798751e+000 -1.7625430e+000
C000-004 -8.8361387e+000  2.9060721e+000 -1.9272240e+000
C000-005 -8.5679531e+000  2.6129162e+000 -2.0807328e+000
C000-006 -8.3361387e+000  2.2961440e+000 -2.2301297e+000
C000-007 -8.0965900e+000  1.9815397e+000 -2.3508399e+000
C000-008 -7.8768058e+000  1.6468735e+000 -2.4605062e+000
C000-009 -7.6222854e+000  1.3132466e+000 -2.5105498e+000
C001-001 -7.4877267e+000  8.7057316e-001 -2.4525635e+000
C001-002 -7.3688755e+000  4.4355571e-001 -2.3757713e+000
C001-003 -7.3020883e+000  1.9469319e-002 -2.3083024e+000
C001-004 -7.2855582e+000 -3.9972365e-001 -2.2475109e+000
C001-005 -7.3101287e+000 -8.1322116e-001 -2.1880784e+000
C001-006 -7.3444967e+000 -1.2286502e+000 -2.1134312e+000
C001-007 -7.4591975e+000 -1.6375678e+000 -2.0597115e+000
C001-008 -7.6146693e+000 -2.0458996e+000 -2.0053084e+000
C001-009 -7.8730993e+000 -2.4103489e+000 -1.9918660e+000
C002-001 -8.1867294e+000 -2.7737050e+000 -1.9932958e+000
C002-002 -8.5074749e+000 -3.0657921e+000 -1.9451641e+000
C002-003 -8.8502426e+000 -3.2744436e+000 -1.8556743e+000
C002-004 -9.0683079e+000 -3.5019422e+000 -1.6734608e+000
C002-005 -9.3192720e+000 -3.6438816e+000 -1.4500786e+000
C002-006 -9.5762424e+000 -3.7251844e+000 -1.1646613e+000
C002-007 -9.8677998e+000 -3.7235155e+000 -8.2799906e-001
C002-008 -1.0190140e+001 -3.6257503e+000 -4.6159789e-001
C003-001 -1.0726110e+001 -3.3529050e+000 -2.1086879e-001
C003-002 -1.0942708e+001 -3.2892296e+000 -3.0931738e-001
C003-003 -1.1155146e+001 -3.2179887e+000 -4.2816156e-001
C003-004 -1.1342998e+001 -3.1266317e+000 -5.8063912e-001
C003-005 -1.1520567e+001 -3.0260046e+000 -7.5357509e-001
C003-006 -1.1662279e+001 -2.9015512e+000 -9.6075767e-001
C003-007 -1.1835498e+001 -2.7852025e+000 -1.1759012e+000
C003-008 -1.2048014e+001 -2.6810923e+000 -1.3967324e+000
C003-009 -1.2281832e+001 -2.5862529e+000 -1.6223370e+000
C004-001 -1.2482869e+001 -2.5379889e+000 -1.8325748e+000
C004-002 -1.2701992e+001 -2.4932668e+000 -2.0072289e+000
C004-003 -1.2943051e+001 -2.4695582e+000 -2.1342018e+000
C004-004 -1.3190297e+001 -2.4424143e+000 -2.2323673e+000
C004-005 -1.3449845e+001 -2.4294565e+000 -2.2886436e+000
C004-006 -1.3719156e+001 -2.4248042e+000 -2.3069203e+000
C004-007 -1.3998951e+001 -2.4149179e+000 -2.2963459e+000
C004-008 -1.4291781e+001 -2.3946674e+000 -2.2608387e+000
C004-009 -1.4600657e+001 -2.3430281e+000 -2.2186065e+000
C005-001 -1.5003539e+001 -2.3523047e+000 -2.0714571e+000
C005-002 -1.5340910e+001 -2.2772825e+000 -1.9492369e+000
C005-003 -1.5600312e+001 -2.1053410e+000 -1.8495066e+000
C005-004 -1.5794623e+001 -1.9541610e+000 -1.7028441e+000
C005-005 -1.5924376e+001 -1.7925384e+000 -1.5271735e+000
C005-006 -1.5988442e+001 -1.6075436e+000 -1.3242563e+000
C005-007 -1.5978090e+001 -1.3634090e+000 -1.1210458e+000
C005-008 -1.5893403e+001 -1.0663099e+000 -9.2602843e-001
C006-001 -1.5534160e+001 -4.6280354e-001 -6.7855883e-001
C006-002 -1.5343441e+001 -1.7914423e-001 -7.1502572e-001
C006-003 -1.5175041e+001  9.5440589e-002 -7.9906094e-001
C006-004 -1.5022962e+001  3.6009744e-001 -9.1751021e-001
C006-005 -1.4885209e+001  6.1518633e-001 -1.0736357e+000
C006-006 -1.4758225e+001  8.6112791e-001 -1.2671403e+000
C006-007 -1.4636079e+001  1.1024849e+000 -1.4910587e+000
C006-008 -1.4518590e+001  1.3422505e+000 -1.7447667e+000
C006-009 -1.4416781e+001  1.6181680e+000 -1.9830592e+000
C007-001 -1.4284849e+001  1.9596636e+000 -2.2062318e+000
C007-002 -1.4119873e+001  2.3000185e+000 -2.3862424e+000
C007-003 -1.3950439e+001  2.6405611e+000 -2.4847853e+000
C007-004 -1.3762238e+001  2.9574430e+000 -2.5464694e+000
C007-005 -1.3585965e+001  3.2681801e+000 -2.5258560e+000
C007-006 -1.3351808e+001  3.5489008e+000 -2.5266883e+000
C007-007 -1.3013694e+001  3.7675469e+000 -2.6016276e+000
C007-008 -1.2688356e+001  3.9827631e+000 -2.5894387e+000
C008-001 -1.2208621e+001  4.2286797e+000 -2.4890726e+000
C008-002 -1.2075137e+001  4.2604198e+000 -2.4393408e+000
C008-003 -1.1945067e+001  4.2747564e+000 -2.3873048e+000
C008-004 -1.1819031e+001  4.2700186e+000 -2.3341126e+000
C008-005 -1.1699636e+001  4.2519183e+000 -2.2747140e+000
C008-006 -1.1588607e+001  4.2261453e+000 -2.2043061e+000
C008-007 -1.1483601e+001  4.1874175e+000 -2.1274495e+000
C008-008 -1.1388694e+001  4.1469536e+000 -2.0346832e+000
C008-009 -1.1309008e+001  4.1136570e+000 -1.9183649e+000
C009-001 -1.1207010e+001  4.0763736e+000 -1.8246082e+000
C009-002 -1.1100039e+001  4.0291138e+000 -1.7416191e+000
C009-003 -1.0995018e+001  3.9924064e+000 -1.6584336e+000
C009-004 -1.0886238e+001  3.9490054e+000 -1.5848320e+000
C009-005 -1.0778958e+001  3.9324131e+000 -1.5059621e+000
C009-006 -1.0663292e+001  3.8706501e+000 -1.4531343e+000
C009-007 -1.0547647e+001  3.8217995e+000 -1.4014469e+000
C009-008 -1.0428392e+001  3.7836282e+000 -1.3492184e+000
C010-001 -1.0299271e+001  3.4130282e+000 -1.0763890e+000
C010-002 -1.0308867e+001  3.0337408e+000 -9.1184479e-001
C010-003 -1.0319788e+001  2.6481795e+000 -7.7329111e-001
C010-004 -1.0337226e+001  2.2531865e+000 -6.8438864e-001
C010-005 -1.0360773e+001  1.8531288e+000 -6.4357972e-001
C010-006 -1.0384220e+001  1.4504447e+000 -6.1839628e-001
C010-007 -1.0393090e+001  1.0496618e+000 -5.4416591e-001
C010-008 -1.0394941e+001  6.4584029e-001 -4.5898318e-001
C010-009 -1.0384003e+001  2.5020102e-001 -3.5253394e-001
C011-001 -1.0392913e+001 -1.6321510e-001 -1.9642816e-001
C011-002 -1.0405373e+001 -5.6843299e-001 -6.1133966e-002
C011-003 -1.0386849e+001 -9.4946581e-001  1.0314803e-001
C011-004 -1.0364729e+001 -1.3329072e+000  2.3265953e-001
C011-005 -1.0357004e+001 -1.7300935e+000  2.9965761e-001
C011-006 -1.0370420e+001 -2.1418488e+000  2.9501915e-001
C011-007 -1.0401381e+001 -2.5648670e+000  2.2730763e-001
C011-008 -1.0451589e+001 -2.9819839e+000  5.9047297e-002
S006 -9.8559961e+000  3.2859020e+000 -1.1756868e+000
S007 -9.2999401e+000  3.0127094e+000 -1.4355712e+000
S008 -9.7923489e+000  2.7164180e+000 -9.9851418e-001
S009 -8.7832966e+000  2.4224894e+000 -1.7527013e+000
S010 -9.3145561e+000  2.2879827e+000 -1.2912717e+000
S011 -9.8324566e+000  2.1091990e+000 -8.6535358e-001
S012 -1.0033382e+001  1.3187679e+000 -7.3451519e-001
S013 -9.4994373e+000  1.4633509e+000 -1.1639771e+000
S014 -8.8860025e+000  1.6389673e+000 -1.7066140e+000
S015 -8.2953281e+000  1.7911776e+000 -2.0958362e+000
S016 -7.8969245e+000  1.1735343e+000 -2.2546220e+000
S017 -8.5665989e+000  9.8894626e-001 -1.9231811e+000
S018 -9.1347313e+000  8.1592071e-001 -1.5021014e+000
S019 -9.5578613e+000  6.0934794e-001 -1.0465808e+000
S020 -1.0076679e+001  4.4489783e-001 -5.4842472e-001
S021 -1.0123407e+001 -3.7556887e-001 -2.7825499e-001
S022 -9.6558809e+000 -2.2734548e-001 -7.9200459e-001
S023 -9.0555162e+000  2.4019715e-003 -1.5200019e+000
S024 -8.3940763e+000  2.9764897e-001 -1.9790015e+000
S025 -7.7997947e+000  5.2384305e-001 -2.1781564e+000
S026 -1.0098591e+001 -1.0717325e+000 -1.8111229e-002
S027 -9.5740013e+000 -1.0049213e+000 -6.6412067e-001
S028 -9.1040535e+000 -7.7148384e-001 -1.3454084e+000
S029 -8.5671825e+000 -4.7470966e-001 -1.8191614e+000
S030 -8.0132351e+000 -2.5604272e-001 -2.0429516e+000
S031 -7.4291630e+000 -1.0678942e-001 -2.1959820e+000
S032 -7.4986925e+000 -9.8219740e-001 -2.0232134e+000
S033 -8.2011662e+000 -1.1801817e+000 -1.8832121e+000
S034 -8.7506065e+000 -1.4101138e+000 -1.5539446e+000
S035 -9.3163071e+000 -1.5610774e+000 -9.6215391e-001
S036 -9.7277985e+000 -1.7078111e+000 -3.3519411e-001
S037 -1.0097717e+001 -1.8216023e+000  1.2301064e-001
S038 -1.0121004e+001 -2.5087945e+000  3.7995338e-002
S039 -9.6248188e+000 -2.3587437e+000 -5.5641270e-001
S040 -9.1187897e+000 -2.1343415e+000 -1.1706715e+000
S041 -8.4716530e+000 -1.9406157e+000 -1.6630869e+000
S042 -7.7871847e+000 -1.6866738e+000 -1.8537607e+000
S043 -8.1826687e+000 -2.4973710e+000 -1.8376236e+000
S044 -8.8150978e+000 -2.5498555e+000 -1.5253944e+000
S045 -9.3954620e+000 -2.7849102e+000 -9.9197149e-001
S046 -9.8878708e+000 -2.8844824e+000 -3.8645363e-001
S047 -1.0256512e+001 -3.3023400e+000 -1.7014456e-001
S048 -9.8061428e+000 -3.4716206e+000 -7.8554630e-001
S049 -9.2988644e+000 -3.3933883e+000 -1.3534884e+000
S050 -8.8824835e+000 -3.0480549e+000 -1.6335831e+000
S051 -1.0807629e+001  3.4931233e+000 -1.1309400e+000
S052 -1.1302938e+001  3.8230577e+000 -1.6181521e+000
S053 -1.1886326e+001  3.9912066e+000 -2.1339488e+000
S054 -1.2592908e+001  3.7221844e+000 -2.3977656e+000
S055 -1.2090326e+001  3.4126315e+000 -2.0937390e+000
S056 -1.1162311e+001  3.0751739e+000 -1.2107754e+000
S057 -1.0752846e+001  2.8751833e+000 -8.4786415e-001
S058 -1.0732676e+001  2.0537512e+000 -7.2125483e-001
S059 -1.1129939e+001  2.3931718e+000 -1.0925555e+000
S060 -1.1581980e+001  3.3004360e+000 -1.6794529e+000
S061 -1.2624485e+001  3.2563798e+000 -2.2692857e+000
S062 -1.1627139e+001  2.5910361e+000 -1.6234159e+000
S063 -1.2254048e+001  2.6528051e+000 -2.0805144e+000
S064 -1.2865509e+001  2.6774065e+000 -2.2337251e+000
S065 -1.3260277e+001  3.2897375e+000 -2.3832059e+000
S066 -1.3544680e+001  2.6377270e+000 -2.3786979e+000
S067 -1.0745469e+001  1.2982017e+000 -6.3873339e-001
S068 -1.0778210e+001  5.0632709e-001 -4.4379425e-001
S069 -1.1259882e+001  1.4956000e+000 -1.0404897e+000
S070 -1.1674414e+001  1.7733376e+000 -1.5130553e+000
S071 -1.2322789e+001  1.8316537e+000 -1.9977579e+000
S072 -1.3062685e+001  1.9038315e+000 -2.1490240e+000
S073 -1.3910472e+001  1.7847822e+000 -2.0817108e+000
S074 -1.4315054e+001  1.0165143e+000 -1.6193819e+000
S075 -1.3327280e+001  1.1155572e+000 -1.9919086e+000
S076 -1.2457487e+001  1.0888453e+000 -1.9298272e+000
S077 -1.1802363e+001  9.9281663e-001 -1.4851232e+000
S078 -1.1334600e+001  7.2614795e-001 -9.1956091e-001
S079 -1.0853461e+001 -2.4742165e-001 -2.0980978e-001
S080 -1.1467357e+001 -1.5288892e-002 -7.9415512e-001
S081 -1.2048284e+001  2.3506176e-001 -1.4252315e+000
S082 -1.2764754e+001  3.7051919e-001 -1.8041172e+000
S083 -1.3592475e+001  4.3051124e-001 -1.7478628e+000
S084 -1.4515699e+001  3.5483634e-001 -1.3069825e+000
S085 -1.5036367e+001 -3.2360014e-001 -9.4511843e-001
S086 -1.4210386e+001 -2.7626389e-001 -1.4238148e+000
S087 -1.3297750e+001 -2.1370572e-001 -1.6511860e+000
S088 -1.2454019e+001 -3.5575578e-001 -1.4857945e+000
S089 -1.1898975e+001 -5.1111859e-001 -1.0144987e+000
S090 -1.1344862e+001 -6.9015300e-001 -4.0771866e-001
S091 -1.0743681e+001 -9.3804461e-001  8.2489014e-002
S092 -1.0730489e+001 -1.6675425e+000  2.9628038e-001
S093 -1.0710704e+001 -2.3580294e+000  2.7024174e-001
S094 -1.0733395e+001 -3.0647557e+000 -4.1332722e-002
S095 -1.1261059e+001 -2.7993441e+000 -2.9016590e-001
S096 -1.1181921e+001 -2.2401278e+000 -1.3150692e-002
S097 -1.1254164e+001 -1.4842809e+000 -8.4224224e-002
S098 -1.1780274e+001 -1.2110304e+000 -6.9292593e-001
S099 -1.2414939e+001 -1.0536809e+000 -1.3356333e+000
S100 -1.3170591e+001 -9.2785639e-001 -1.6477628e+000
S101 -1.3968413e+001 -8.9995569e-001 -1.6490936e+000
S102 -1.4577323e+001 -8.9685661e-001 -1.4317255e+000
S103 -1.5029324e+001 -9.8938215e-001 -1.2026963e+000
S104 -1.5656908e+001 -1.1588696e+000 -9.6225309e-001
S105 -1.5620879e+001 -1.6975428e+000 -1.4080200e+000
S106 -1.4902211e+001 -1.5207896e+000 -1.5319090e+000
S107 -1.4134154e+001 -1.4948523e+000 -1.8014355e+000
S108 -1.3361094e+001 -1.5681486e+000 -1.8181772e+000
S109 -1.2575955e+001 -1.6090574e+000 -1.5139050e+000
S110 -1.1990145e+001 -1.8281889e+000 -8.8689041e-001
S111 -1.1568686e+001 -2.0158091e+000 -3.8330460e-001
S112 -1.1767452e+001 -2.5253589e+000 -7.7297688e-001
S113 -1.2286110e+001 -2.2454772e+000 -1.3769584e+000
S114 -1.2940907e+001 -2.0404532e+000 -1.8914561e+000
S115 -1.3661540e+001 -2.0624974e+000 -2.0748830e+000
S116 -1.4366724e+001 -2.0159492e+000 -1.9925752e+000
S117 -1.5092768e+001 -2.0489247e+000 -1.8181238e+000
S118 -1.0326424e+001  3.7549827e+000 -1.8510265e+000
S119 -1.0521952e+001  3.4795289e+000 -2.4028704e+000
S120 -1.0969973e+001  3.9988284e+000 -2.1466639e+000
S121 -1.1127648e+001  3.8262398e+000 -2.7420442e+000
S122 -1.1664115e+001  4.2597194e+000 -2.6062703e+000
S123 -1.1650501e+001  4.0662599e+000 -3.1349094e+000
S124 -1.2250921e+001  4.2649040e+000 -2.8995492e+000
S125 -1.2226890e+001  4.1584558e+000 -3.5008681e+000
S126 -1.2800381e+001  4.0601745e+000 -2.9690604e+000
S127 -1.2736005e+001  4.0893540e+000 -3.5883389e+000
S128 -1.3349661e+001  3.8484538e+000 -2.9517233e+000
S129 -1.3212625e+001  3.8054690e+000 -3.4737263e+000
S130 -1.3785387e+001  3.4733670e+000 -2.8606586e+000
S131 -1.3695772e+001  3.4800231e+000 -3.4001729e+000
S132 -1.4124000e+001  2.9658151e+000 -2.8064017e+000
S133 -1.4385228e+001  2.3950369e+000 -2.6276147e+000
S134 -1.4091285e+001  3.0394948e+000 -3.3181014e+000
S135 -1.4378960e+001  2.6253226e+000 -3.1048403e+000
S136 -1.4665242e+001  1.7889028e+000 -2.2425690e+000
S137 -1.4739173e+001  2.1123881e+000 -2.8196239e+000
S138 -1.5074543e+001  1.7503738e+000 -2.4640114e+000
S139 -1.4929131e+001  1.3190411e+000 -1.6625862e+000
S140 -1.5270411e+001  1.4014200e+000 -1.9697661e+000
S141 -1.5129015e+001  8.4102404e-001 -1.1844668e+000
S142 -1.5499867e+001  9.8466736e-001 -1.4621716e+000
S143 -1.5368660e+001  3.3665437e-001 -9.0366364e-001
S144 -1.5751923e+001  5.7042640e-001 -1.1456900e+000
S145 -1.5651369e+001 -1.8097256e-001 -6.9981766e-001
S146 -1.5949106e+001  8.4482551e-002 -8.8892841e-001
S147 -1.6123455e+001 -4.4911239e-001 -8.0222082e-001
S148 -1.6276869e+001 -9.4197267e-001 -9.6173382e-001
S149 -1.6298176e+001 -1.4566077e+000 -1.3302746e+000
S150 -1.6525740e+001 -6.5259498e-001 -1.2132711e+000
S151 -1.6582682e+001 -1.1590501e+000 -1.5042853e+000
S152 -1.6172398e+001 -1.7988436e+000 -1.7565311e+000
S153 -1.6484222e+001 -1.3943644e+000 -1.9850422e+000
S154 -1.5814075e+001 -2.1199670e+000 -2.0454130e+000
S155 -1.6146351e+001 -1.7661761e+000 -2.3073430e+000
S156 -1.5648451e+001 -2.1075807e+000 -2.5044026e+000
S157 -1.5254299e+001 -2.4331725e+000 -2.2488143e+000
S158 -1.5060035e+001 -2.2690473e+000 -2.7102635e+000
S159 -1.4592323e+001 -2.4385402e+000 -2.4799569e+000
S160 -1.4402941e+001 -2.3888824e+000 -2.9258559e+000
S161 -1.3957529e+001 -2.5293818e+000 -2.5933945e+000
S162 -1.3536969e+001 -2.5483255e+000 -2.9298019e+000
S163 -1.3144555e+001 -2.5536196e+000 -2.4700084e+000
S164 -1.2612554e+001 -2.6772530e+000 -2.2048047e+000
S165 -1.2112178e+001 -2.8035016e+000 -1.8268056e+000
S166 -1.2379775e+001 -2.9424498e+000 -2.5768814e+000
S167 -1.2965692e+001 -2.8290384e+000 -2.8744707e+000
S168 -1.1876734e+001 -2.9844167e+000 -2.1582475e+000
S169 -1.1779651e+001 -2.9219384e+000 -1.5013367e+000
S170 -1.1477082e+001 -3.1603689e+000 -1.7060771e+000
S171 -1.1419891e+001 -3.1547148e+000 -1.0423023e+000
S172 -1.1057947e+001 -3.3327951e+000 -1.3272667e+000
S173 -1.0965926e+001 -3.3659589e+000 -6.6172647e-001
S174 -1.0430759e+001 -3.5534561e+000 -5.1266932e-001
S175 -1.0642482e+001 -3.5162475e+000 -1.0252759e+000
S176 -1.0114971e+001 -3.6933253e+000 -9.8118973e-001
S177 -1.0243402e+001 -3.6221008e+000 -1.3765733e+000
S178 -9.6938496e+000 -3.7884588e+000 -1.4034437e+000
S179 -9.8422823e+000 -3.7723913e+000 -1.8530269e+000
S180 -9.2440138e+000 -3.6343136e+000 -1.8478627e+000
S181 -9.4369011e+000 -3.6664608e+000 -2.1921349e+000
S182 -8.8293867e+000 -3.3119717e+000 -2.1465425e+000
S183 -8.9502335e+000 -3.4371183e+000 -2.5265601e+000
S184 -8.3204279e+000 -2.9868815e+000 -2.2362993e+000
S185 -8.4667635e+000 -3.0192802e+000 -2.6467483e+000
S186 -7.9004793e+000 -2.5275960e+000 -2.2746286e+000
S187 -8.0456715e+000 -2.5872273e+000 -2.6897449e+000
S188 -7.5769224e+000 -2.0243535e+000 -2.2689953e+000
S189 -7.6853123e+000 -2.0806878e+000 -2.7309079e+000
S190 -7.3848362e+000 -1.4638023e+000 -2.3443713e+000
S191 -7.5303483e+000 -1.5093349e+000 -2.7737207e+000
S192 -7.2921915e+000 -8.5598451e-001 -2.4129930e+000
S193 -7.4669719e+000 -9.3421185e-001 -2.8680084e+000
S194 -7.2863631e+000 -1.3869230e-001 -2.5528383e+000
S195 -7.5003896e+000 -2.0915511e-001 -2.9899700e+000
S196 -7.4049029e+000  4.5388219e-001 -2.7045031e+000
S197 -7.5924830e+000  4.1002411e-001 -3.1319971e+000
S198 -7.5860257e+000  1.1208006e+000 -2.8319304e+000
S199 -7.8049860e+000  1.0680823e+000 -3.3335297e+000
S200 -7.8825769e+000  1.6429983e+000 -2.9353824e+000
S201 -8.1097841e+000  1.6113939e+000 -3.3875966e+000
S202 -8.2100744e+000  2.2502520e+000 -2.7471783e+000
S203 -8.3962994e+000  2.2210815e+000 -3.2082753e+000
S204 -8.6971951e+000  2.8026576e+000 -2.4824357e+000
S205 -8.8165150e+000  2.4846518e+000 -2.9261367e+000
S206 -9.0367432e+000  3.1678612e+000 -2.1316109e+000
S207 -9.3532047e+000  2.9726861e+000 -2.6108980e+000
S208 -9.8733711e+000  3.2741888e+000 -2.3301687e+000
S209 -9.6661739e+000  3.5286853e+000 -1.8294945e+000
S210 -1.0031951e+001  3.1508708e+000 -2.8346379e+000
S211 -1.0661451e+001  3.3329046e+000 -2.9754469e+000
S212 -1.1260791e+001  3.7890694e+000 -3.4322181e+000
S213 -1.1669991e+001  4.1298900e+000 -3.7864838e+000
S214 -1.2215773e+001  4.3740611e+000 -4.1165962e+000
S215 -1.2814551e+001  4.3495579e+000 -4.0602813e+000
S216 -1.2297197e+001  4.5285888e+000 -4.5276670e+000
S217 -1.1628348e+001  4.3322425e+000 -4.4603114e+000
S218 -1.1249045e+001  3.8958530e+000 -4.0990181e+000
S219 -1.0740493e+001  3.4109626e+000 -3.6995058e+000
S220 -1.0139546e+001  3.0314720e+000 -3.3816102e+000
S221 -9.4316053e+000  2.5817115e+000 -3.2393911e+000
S222 -8.9294806e+000  2.3818023e+000 -3.5470991e+000
S223 -8.5348940e+000  2.0169339e+000 -3.8897929e+000
S224 -9.0667086e+000  2.1570284e+000 -4.3830185e+000
S225 -9.5216341e+000  2.5320890e+000 -4.0550308e+000
S226 -1.0138141e+001  2.9868386e+000 -4.0694818e+000
S227 -1.0636055e+001  3.4916506e+000 -4.4149656e+000
S228 -1.1045724e+001  4.0522261e+000 -4.6929379e+000
S229 -9.5700121e+000  2.5786769e+000 -4.8196783e+000
S230 -1.0080060e+001  3.1576841e+000 -4.6408811e+000
S231 -1.0084416e+001  3.2178848e+000 -5.2066717e+000
S232 -1.0597721e+001  3.6986792e+000 -4.8608785e+000
S233 -1.0802247e+001  3.8610978e+000 -5.2792907e+000
S234 -1.1450226e+001  4.2963099e+000 -5.0159245e+000
S235 -1.2116353e+001  4.3901505e+000 -5.0230427e+000
S236 -1.3075787e+001  4.4200702e+000 -4.4545336e+000
S237 -1.3418129e+001  4.0137110e+000 -4.1305666e+000
S238 -1.2866592e+001  4.3412023e+000 -5.1237321e+000
S239 -1.3527761e+001  4.3159924e+000 -4.9635615e+000
S240 -1.3906099e+001  3.9834840e+000 -4.6148930e+000
S241 -1.3765555e+001  3.3966069e+000 -3.8881919e+000
S242 -1.4199146e+001  3.3484404e+000 -4.3498034e+000
S243 -1.4292290e+001  2.7673414e+000 -3.6509590e+000
S244 -1.4564217e+001  2.6005392e+000 -4.2883453e+000
S245 -1.4584773e+001  2.2328949e+000 -3.5038133e+000
S246 -1.4712261e+001  1.9427994e+000 -4.0976462e+000
S247 -1.4922166e+001  1.7011544e+000 -3.1452551e+000
S248 -1.5042751e+001  1.4539628e+000 -3.6667736e+000
S249 -1.5402627e+001  1.4352241e+000 -2.8109417e+000
S250 -1.5375204e+001  1.1586170e+000 -3.2978392e+000
S251 -1.5620818e+001  1.2050384e+000 -2.2091110e+000
S252 -1.5629801e+001  9.4582170e-001 -2.7380600e+000
S253 -1.5811700e+001  9.5488626e-001 -1.8406951e+000
S254 -1.6152834e+001  5.0041687e-001 -1.4430850e+000
S255 -1.5856981e+001  5.7772928e-001 -2.2843332e+000
S256 -1.6149607e+001  1.7612723e-001 -1.9456131e+000
S257 -1.6428505e+001 -3.4175220e-001 -1.5751313e+000
S258 -1.6586451e+001 -8.8726568e-001 -1.9743414e+000
S259 -1.6246725e+001 -4.1514927e-001 -2.3003929e+000
S260 -1.6409149e+001 -1.1079874e+000 -2.6101229e+000
S261 -1.5949057e+001 -1.6306934e+000 -2.9507992e+000
S262 -1.5344315e+001 -2.0420635e+000 -3.1922421e+000
S263 -1.4636881e+001 -2.2453270e+000 -3.5112379e+000
S264 -1.3874413e+001 -2.5113394e+000 -3.5487630e+000
S265 -1.3228558e+001 -3.0167296e+000 -3.5425732e+000
S266 -1.2578872e+001 -3.1851587e+000 -3.2193840e+000
S267 -1.1981670e+001 -3.3752224e+000 -2.8437600e+000
S268 -1.1397636e+001 -3.4237676e+000 -2.3363152e+000
S269 -1.0903588e+001 -3.5184567e+000 -1.8614779e+000
S270 -1.0430122e+001 -3.7165828e+000 -1.8770533e+000
S271 -1.0037810e+001 -3.7149987e+000 -2.3721650e+000
S272 -9.4816236e+000 -3.5216563e+000 -2.8034365e+000
S273 -8.9664917e+000 -3.1188869e+000 -3.0779061e+000
S274 -8.4761734e+000 -2.6487596e+000 -3.0956511e+000
S275 -8.0274229e+000 -2.1079776e+000 -3.1231575e+000
S276 -7.7024107e+000 -1.4733479e+000 -3.2888501e+000
S277 -7.5608330e+000 -8.0437386e-001 -3.5096772e+000
S278 -7.7650948e+000 -6.1079267e-002 -3.5759106e+000
S279 -7.9884682e+000  7.0664507e-001 -3.6640010e+000
S280 -8.2527924e+000  1.3400360e+000 -3.9911351e+000
S281 -8.6901340e+000  1.5839133e+000 -4.4836435e+000
S282 -9.1788635e+000  1.7806100e+000 -5.0268369e+000
S283 -9.6302490e+000  2.2619951e+000 -5.3386707e+000
S284 -1.0061193e+001  2.6754735e+000 -5.5744677e+000
S285 -1.0477377e+001  3.2236786e+000 -5.6141176e+000
S286 -1.1168222e+001  3.5874538e+000 -5.7198458e+000
S287 -1.1529549e+001  4.0440001e+000 -5.4001522e+000
S288 -1.2094726e+001  3.9422438e+000 -5.3884473e+000
S289 -1.2722420e+001  3.8845160e+000 -5.5309057e+000
S290 -1.3359570e+001  4.0956922e+000 -5.4775581e+000
S291 -1.3936214e+001  4.0212002e+000 -5.3911524e+000
S292 -1.4336673e+001  3.7060614e+000 -4.9420624e+000
S293 -1.4627029e+001  3.0370040e+000 -4.8733740e+000
S294 -1.4795494e+001  2.3455997e+000 -4.9123459e+000
S295 -1.4857868e+001  1.6711065e+000 -4.6018076e+000
S296 -1.5024236e+001  1.1595027e+000 -4.2121730e+000
S297 -1.5283978e+001  6.9118708e-001 -3.7004454e+000
S298 -1.5561404e+001  5.2868682e-001 -3.1702962e+000
S299 -1.5856875e+001  8.2782969e-002 -2.6124835e+000
S300 -1.6083931e+001 -3.4185386e-001 -2.9265842e+000
S301 -1.6185408e+001 -8.6512333e-001 -3.0397639e+000
S302 -1.5825321e+001 -1.3296317e+000 -3.4041381e+000
S303 -1.5371361e+001 -1.8109325e+000 -3.6949444e+000
S304 -1.4860685e+001 -1.9500757e+000 -4.0955486e+000
S305 -1.4290956e+001 -2.3762023e+000 -4.0189195e+000
S306 -1.3758597e+001 -2.7534847e+000 -4.1699438e+000
S307 -1.3190888e+001 -3.2522826e+000 -4.0314274e+000
S308 -1.2727338e+001 -3.5565560e+000 -3.6646831e+000
S309 -1.2057543e+001 -3.7479382e+000 -3.3624384e+000
S310 -1.1319729e+001 -3.7146430e+000 -2.7885466e+000
S311 -1.0744163e+001 -3.6449029e+000 -2.4581859e+000
S312 -1.0690082e+001 -3.6331699e+000 -2.9925632e+000
S313 -1.0096476e+001 -3.5437667e+000 -2.9275339e+000
S314 -9.6689014e+000 -3.2946248e+000 -3.3709056e+000
S315 -9.0796223e+000 -2.8745046e+000 -3.5123825e+000
S316 -8.6329002e+000 -2.4688911e+000 -3.5212822e+000
S317 -8.2962532e+000 -1.9204823e+000 -3.5667391e+000
S318 -8.0337744e+000 -1.4334480e+000 -3.6717696e+000
S319 -8.0138988e+000 -8.3865160e-001 -3.9789848e+000
S320 -8.0372868e+000 -1.2084909e-001 -4.2807131e+000
S321 -8.3265495e+000  7.5628096e-001 -4.5244451e+000
S322 -8.4396200e+000  3.0833623e-001 -4.6496902e+000
S323 -8.7894621e+000  1.0418391e+000 -5.0117016e+000
S324 -9.3831930e+000  1.2455647e+000 -5.5353975e+000
S325 -9.8152828e+000  1.7768847e+000 -5.6387424e+000
S326 -1.0322544e+001  2.1341093e+000 -5.7849560e+000
S327 -1.0613152e+001  2.7015028e+000 -5.9014568e+000
S328 -1.1148216e+001  3.0191581e+000 -5.9733539e+000
S329 -1.1832447e+001  3.3886585e+000 -5.7121949e+000
S330 -1.2481657e+001  3.4406662e+000 -5.8330836e+000
S331 -1.3134668e+001  3.6556449e+000 -5.9855375e+000
S332 -1.3846319e+001  3.7235584e+000 -5.8409476e+000
S333 -1.4418676e+001  3.5762932e+000 -5.5051584e+000
S334 -1.4769754e+001  2.7383001e+000 -5.3519268e+000
S335 -1.4531195e+001  3.1296213e+000 -5.9043970e+000
S336 -1.3856608e+001  3.2862999e+000 -6.2007871e+000
S337 -1.3178061e+001  3.2293782e+000 -6.3482327e+000
S338 -1.2428579e+001  2.9588830e+000 -6.1118417e+000
S339 -1.1721319e+001  2.8396838e+000 -5.9668727e+000
S340 -1.1139377e+001  2.3827045e+000 -6.1734228e+000
S341 -1.0754977e+001  1.7656778e+000 -6.1651087e+000
S342 -1.0132921e+001  1.3721715e+000 -6.0194864e+000
S343 -9.8133526e+000  8.9129150e-001 -5.7325659e+000
S344 -9.3251162e+000  6.1593044e-001 -5.4476929e+000
S345 -8.8076944e+000  3.6555979e-001 -5.1419621e+000
S346 -8.5981588e+000 -2.7842906e-001 -4.6874967e+000
S347 -8.4385223e+000 -7.9600489e-001 -4.3347039e+000
S348 -8.4852409e+000 -1.4580905e+000 -4.0283928e+000
S349 -8.7976980e+000 -2.0262043e+000 -3.9641333e+000
S350 -9.3171091e+000 -2.5855672e+000 -3.9728370e+000
S351 -9.8914185e+000 -2.9886420e+000 -3.9447613e+000
S352 -1.0356747e+001 -3.3817141e+000 -3.6256227e+000
S353 -1.0910140e+001 -3.5671644e+000 -3.5778627e+000
S354 -1.1509696e+001 -3.8255889e+000 -3.3738942e+000
S355 -1.1998709e+001 -3.7160797e+000 -3.8242774e+000
S356 -1.2659473e+001 -3.6330969e+000 -4.2034292e+000
S357 -1.3179890e+001 -3.2701290e+000 -4.5308738e+000
S358 -1.3688614e+001 -2.7234795e+000 -4.7145185e+000
S359 -1.4223019e+001 -2.2578135e+000 -4.6448593e+000
S360 -1.4758180e+001 -1.6476871e+000 -4.6873426e+000
S361 -1.5258616e+001 -1.4701407e+000 -4.2289262e+000
S362 -1.5596403e+001 -1.0172715e+000 -3.9742017e+000
S363 -1.5828135e+001 -6.7121935e-001 -3.5883055e+000
S364 -1.5665703e+001 -8.5652173e-002 -3.5480332e+000
S365 -1.5276203e+001  2.7474591e-001 -4.1143441e+000
S366 -1.5494493e+001 -3.7757364e-001 -4.1332002e+000
S367 -1.5002016e+001  7.3061514e-001 -4.5717778e+000
S368 -1.4885916e+001  1.2034236e+000 -5.0039039e+000
S369 -1.4756119e+001  1.8308353e+000 -5.2409964e+000
S370 -1.4683291e+001  2.3255408e+000 -5.7508941e+000
S371 -1.4444698e+001  2.5895746e+000 -6.1957664e+000
S372 -1.5238174e+001 -1.8898608e-001 -4.7300706e+000
S373 -1.5227619e+001 -9.2045814e-001 -4.5564508e+000
S374 -1.3921812e+001  2.6945255e+000 -6.4154510e+000
S375 -1.3285233e+001  2.7427149e+000 -6.5131617e+000
S376 -1.2681848e+001  2.5687945e+000 -6.4479990e+000
S377 -1.1955435e+001  2.3911059e+000 -6.0714836e+000
S378 -1.1484377e+001  1.9797674e+000 -6.2292328e+000
S379 -1.1220091e+001  1.3675680e+000 -6.3219576e+000
S380 -1.0660448e+001  9.2510659e-001 -6.2270994e+000
S381 -1.0249357e+001  4.7448242e-001 -5.7845364e+000
S382 -9.6098146e+000  1.1596583e-001 -5.3817635e+000
S383 -9.1358595e+000 -1.6276973e-001 -5.1180000e+000
S384 -8.9663525e+000 -8.6186928e-001 -4.7279301e+000
S385 -8.9680614e+000 -1.3875520e+000 -4.4168792e+000
S386 -9.3026190e+000 -1.9306324e+000 -4.3725820e+000
S387 -9.7686138e+000 -2.3664148e+000 -4.4183207e+000
S388 -1.0312742e+001 -2.7840443e+000 -4.4468760e+000
S389 -1.0773131e+001 -3.2142596e+000 -4.2111325e+000
S390 -1.1486576e+001 -3.4920199e+000 -4.1026111e+000
S391 -1.2185178e+001 -3.3308861e+000 -4.4692116e+000
S392 -1.2777584e+001 -3.0377522e+000 -4.8919139e+000
S393 -1.3338598e+001 -2.5468175e+000 -5.1108217e+000
S394 -1.3882736e+001 -2.0920241e+000 -5.1479106e+000
S395 -1.4379406e+001 -1.5703161e+000 -5.1645432e+000
S396 -1.4844107e+001 -1.1213421e+000 -4.9688764e+000
S397 -1.4981616e+001 -5.0569475e-001 -5.0766964e+000
S398 -1.4892773e+001  1.2587360e-001 -5.3703942e+000
S399 -1.5003382e+001  6.8822479e-001 -5.0847249e+000
S400 -1.4710165e+001  7.7772200e-001 -5.6739702e+000
S401 -1.4637194e+001  1.3305353e+000 -5.5819321e+000
S402 -1.4465785e+001  1.7634759e+000 -5.9273806e+000
S403 -1.4108989e+001  1.9819498e+000 -6.4612994e+000
S404 -1.3511755e+001  2.2179148e+000 -6.6635580e+000
S405 -1.2903622e+001  2.0817537e+000 -6.6569700e+000
S406 -1.2267284e+001  1.9067813e+000 -6.2995119e+000
S407 -1.1861164e+001  1.4291935e+000 -6.2840567e+000
S408 -1.1331638e+001  7.5753146e-001 -6.3758659e+000
S409 -1.0771654e+001  2.9968742e-001 -6.2124004e+000
S410 -1.0278166e+001 -2.1566579e-001 -5.6265039e+000
S411 -9.6488266e+000 -4.7386682e-001 -5.1418905e+000
S412 -9.4725513e+000 -1.0647784e+000 -4.8812838e+000
S413 -9.7535667e+000 -1.6148483e+000 -4.7152128e+000
S414 -1.0151793e+001 -2.1286318e+000 -4.6920214e+000
S415 -1.0716644e+001 -2.5488954e+000 -4.8089237e+000
S416 -1.1154975e+001 -3.0057468e+000 -4.6509809e+000
S417 -1.1761008e+001 -3.0637395e+000 -4.7534456e+000
S418 -1.2353669e+001 -2.6881866e+000 -5.1813688e+000
S419 -1.2935999e+001 -2.2875338e+000 -5.4162455e+000
S420 -1.3478903e+001 -1.8385733e+000 -5.5119267e+000
S421 -1.4035332e+001 -1.3043659e+000 -5.5892506e+000
S422 -1.4477402e+001 -7.9299754e-001 -5.5070848e+000
S423 -1.4505780e+001 -2.3201120e-001 -5.6950340e+000
S424 -1.4508128e+001  3.7186858e-001 -5.8764381e+000
S425 -1.4239120e+001  7.8115803e-001 -6.1713557e+000
S426 -1.4186543e+001  1.4575644e+000 -6.3443027e+000
S427 -1.4183119e+001  3.4720736e+000 -5.9435272e+000
S428 -1.3661254e+001  1.6720556e+000 -6.6511707e+000
S429 -1.2986039e+001  1.5431252e+000 -6.6808319e+000
S430 -1.2463882e+001  1.2208315e+000 -6.4641991e+000
S431 -1.1943199e+001  7.3422921e-001 -6.4221239e+000
S432 -1.1506153e+001  1.9651370e-001 -6.4343195e+000
S433 -1.1096333e+001 -1.4769188e-001 -6.0836048e+000
S434 -1.0708703e+001 -5.5214506e-001 -5.6180811e+000
S435 -1.0034292e+001 -9.1553521e-001 -5.1763258e+000
S436 -1.0388093e+001 -1.4471518e+000 -5.0502787e+000
S437 -1.0828173e+001 -1.0551181e+000 -5.4005194e+000
S438 -1.0885860e+001 -2.0085521e+000 -5.0944624e+000
S439 -1.1092788e+001 -1.5199564e+000 -5.3144598e+000
S440 -1.1478541e+001 -2.5754383e+000 -5.0809116e+000
S441 -1.1537449e+001 -1.8437111e+000 -5.3331079e+000
S442 -1.2069463e+001 -2.3091006e+000 -5.3405962e+000
S443 -1.2555422e+001 -1.9002835e+000 -5.5628481e+000
S444 -1.3165309e+001 -1.6100235e+000 -5.7072592e+000
S445 -1.3654833e+001 -9.5812982e-001 -5.9081669e+000
S446 -1.4088140e+001 -4.4458038e-001 -5.8158503e+000
S447 -1.3972990e+001  1.8820268e-001 -6.1267872e+000
S448 -1.3567422e+001 -3.3461586e-001 -6.0765324e+000
S449 -1.3128219e+001 -9.4535697e-001 -5.9888697e+000
S450 -1.2600513e+001 -1.2410153e+000 -5.8006163e+000
S451 -1.2138272e+001 -1.6276360e+000 -5.5831223e+000
S452 -1.1728544e+001 -1.1023625e+000 -5.6542225e+000
S453 -1.1307745e+001 -8.0615562e-001 -5.6308451e+000
S454 -1.1676521e+001 -2.9773846e-001 -6.1488323e+000
S455 -1.2109150e+001 -7.9465240e-001 -5.9180965e+000
S456 -1.2640379e+001 -6.1615223e-001 -6.1153584e+000
S457 -1.2258360e+001 -1.6107969e-001 -6.3820667e+000
S458 -1.2091792e+001  3.1688237e-001 -6.5243378e+000
S459 -1.2703701e+001  5.4560488e-001 -6.6551170e+000
S460 -1.3106307e+001  1.1260587e+000 -6.6711750e+000
S461 -1.3717841e+001  1.1218673e+000 -6.5109291e+000
S462 -1.3646548e+001  5.4084808e-001 -6.3677731e+000
S463 -1.3324800e+001  9.0845741e-002 -6.3392916e+000
S464 -1.2821957e+001 -8.4236354e-002 -6.3911762e+000
S465 -1.3113812e+001 -4.4256851e-001 -6.1916780e+000
S466 -1.3149940e+001  6.0955089e-001 -6.5547037e+000
