# Supplementary material for: Deciphering the influence of evolutionary legacy and functional constraints on the patella: an example in modern rhinoceroses amongst perissodactyls
Source: PeerJ. 2024 Oct 25;12:e18067. doi: 10.7717/peerj.18067 (PMC11514768; doi:10.7717/peerj.18067)
Supplement: Supplemental Information 9 — For each specimen, the dataset is composed of the coordinates of the 6 anatomical landmarks and 103 curve sliding semi-landmarks. The template (C. simum AMNH M-51854) is composed in addition of 461 surface sliding semi-landmarks. [file peerj-12-18067-s009.zip › Ceratotherium_simum_cottoni_M51855_Patella.pts]

Version 1.0
109
S000 -8.8867016e+000  5.7978123e-001 -8.8159084e-001
S001 -1.6554657e+001  4.0520191e-001 -1.8721335e+000
S002 -1.3141726e+001  6.3951502e+000 -2.0225754e+000
S003 -8.4850969e+000  3.3437591e+000 -2.5593042e+000
S004 -7.0895972e+000  2.2559683e+000 -4.0267324e+000
S005 -1.2719893e+001  7.2436223e+000 -2.5283308e+000
C000-001 -8.8353567e+000  5.9496459e-002 -1.0564847e+000
C000-002 -8.8662271e+000 -4.2813051e-001 -1.2729126e+000
C000-003 -8.9901123e+000 -8.3025086e-001 -1.5395715e+000
C000-004 -9.1824932e+000 -1.1580441e+000 -1.8071223e+000
C000-005 -9.4402227e+000 -1.4159380e+000 -2.0679212e+000
C000-006 -9.7595749e+000 -1.6191380e+000 -2.3164876e+000
C000-007 -1.0134805e+001 -1.7947725e+000 -2.5491047e+000
C000-008 -1.0535889e+001 -2.0408452e+000 -2.7496054e+000
C000-009 -1.0985700e+001 -2.2816398e+000 -2.9461374e+000
C001-001 -1.1528278e+001 -2.4360228e+000 -3.0604403e+000
C001-002 -1.2029495e+001 -2.5610077e+000 -3.1648085e+000
C001-003 -1.2497505e+001 -2.6586003e+000 -3.2535083e+000
C001-004 -1.2941827e+001 -2.7896886e+000 -3.3073580e+000
C001-005 -1.3373343e+001 -2.7719662e+000 -3.3819020e+000
C001-006 -1.3777581e+001 -2.6629503e+000 -3.4585700e+000
C001-007 -1.4161207e+001 -2.5120769e+000 -3.5243583e+000
C001-008 -1.4522398e+001 -2.2992971e+000 -3.5848427e+000
C001-009 -1.4874937e+001 -2.0433872e+000 -3.6412342e+000
C002-001 -1.5277213e+001 -1.7606950e+000 -3.5481694e+000
C002-002 -1.5637423e+001 -1.4977403e+000 -3.4286561e+000
C002-003 -1.5932614e+001 -1.2233176e+000 -3.2866492e+000
C002-004 -1.6190081e+001 -9.6934009e-001 -3.1076870e+000
C002-005 -1.6373632e+001 -6.9445789e-001 -2.9131203e+000
C002-006 -1.6516766e+001 -4.3010405e-001 -2.6827328e+000
C002-007 -1.6553017e+001 -1.3685992e-001 -2.4574332e+000
C002-008 -1.6552561e+001  1.3782901e-001 -2.1907880e+000
C003-001 -1.6494928e+001  7.1179259e-001 -1.9076874e+000
C003-002 -1.6412931e+001  9.9611914e-001 -1.9769635e+000
C003-003 -1.6291857e+001  1.2462692e+000 -2.0877233e+000
C003-004 -1.6184187e+001  1.4809291e+000 -2.2167082e+000
C003-005 -1.6087324e+001  1.7062744e+000 -2.3677974e+000
C003-006 -1.5978371e+001  1.9105048e+000 -2.5526190e+000
C003-007 -1.5805068e+001  2.0584581e+000 -2.7776735e+000
C003-008 -1.5638833e+001  2.1954696e+000 -3.0252585e+000
C003-009 -1.5479567e+001  2.3207791e+000 -3.3029895e+000
C004-001 -1.5283373e+001  2.5394828e+000 -3.5812380e+000
C004-002 -1.5068055e+001  2.7555261e+000 -3.8047221e+000
C004-003 -1.4848440e+001  2.9703484e+000 -3.9814320e+000
C004-004 -1.4671291e+001  3.2206736e+000 -4.1152759e+000
C004-005 -1.4494643e+001  3.4782257e+000 -4.2049632e+000
C004-006 -1.4377183e+001  3.7825975e+000 -4.2478962e+000
C004-007 -1.4276003e+001  4.1027250e+000 -4.2450190e+000
C004-008 -1.4172259e+001  4.4383554e+000 -4.1991606e+000
C004-009 -1.4125450e+001  4.7996478e+000 -4.1034288e+000
C005-001 -1.4140972e+001  5.1788735e+000 -3.9686975e+000
C005-002 -1.4156789e+001  5.5043807e+000 -3.8067107e+000
C005-003 -1.4140360e+001  5.7805719e+000 -3.6207812e+000
C005-004 -1.4090430e+001  6.0082068e+000 -3.4092374e+000
C005-005 -1.3999101e+001  6.1870742e+000 -3.1719031e+000
C005-006 -1.3862700e+001  6.3166065e+000 -2.9085271e+000
C005-007 -1.3677822e+001  6.3959446e+000 -2.6203926e+000
C005-008 -1.3455378e+001  6.4271092e+000 -2.2947886e+000
C006-001 -1.2875975e+001  6.2054172e+000 -1.9135615e+000
C006-002 -1.2592516e+001  6.0208082e+000 -1.8644470e+000
C006-003 -1.2304792e+001  5.8484459e+000 -1.8788791e+000
C006-004 -1.2023711e+001  5.6879997e+000 -1.8984004e+000
C006-005 -1.1744231e+001  5.5379543e+000 -1.9329392e+000
C006-006 -1.1468492e+001  5.4004741e+000 -2.0132771e+000
C006-007 -1.1192154e+001  5.2714572e+000 -2.1001110e+000
C006-008 -1.0908583e+001  5.1500311e+000 -2.1798766e+000
C006-009 -1.0621429e+001  5.0397453e+000 -2.2789135e+000
C007-001 -1.0337606e+001  4.8945556e+000 -2.3998554e+000
C007-002 -1.0055211e+001  4.7339864e+000 -2.4843998e+000
C007-003 -9.7865200e+000  4.5643349e+000 -2.5348449e+000
C007-004 -9.5358515e+000  4.3930078e+000 -2.5316358e+000
C007-005 -9.2982445e+000  4.2189875e+000 -2.4914100e+000
C007-006 -9.0635319e+000  4.0332265e+000 -2.4492633e+000
C007-007 -8.8372087e+000  3.8215077e+000 -2.4592867e+000
C007-008 -8.6412020e+000  3.5874233e+000 -2.5108254e+000
C008-001 -8.4680071e+000  3.1651180e+000 -2.5524337e+000
C008-002 -8.4577904e+000  2.9812829e+000 -2.5257907e+000
C008-003 -8.4342117e+000  2.8176916e+000 -2.4582708e+000
C008-004 -8.4045830e+000  2.6852760e+000 -2.3566523e+000
C008-005 -8.3949919e+000  2.5603158e+000 -2.2482643e+000
C008-006 -8.4287386e+000  2.4047303e+000 -2.1631613e+000
C008-007 -8.4628220e+000  2.2722983e+000 -2.0485575e+000
C008-008 -8.5212154e+000  2.1298246e+000 -1.9372269e+000
C008-009 -8.5867043e+000  2.0018768e+000 -1.8033764e+000
C009-001 -8.6636477e+000  1.8804865e+000 -1.6564211e+000
C009-002 -8.6956968e+000  1.7889564e+000 -1.4651219e+000
C009-003 -8.7300806e+000  1.6712710e+000 -1.3084798e+000
C009-004 -8.7711296e+000  1.5284253e+000 -1.1887192e+000
C009-005 -8.7976437e+000  1.3750536e+000 -1.0775622e+000
C009-006 -8.8226604e+000  1.2025083e+000 -9.9138856e-001
C009-007 -8.8404245e+000  1.0128317e+000 -9.2149949e-001
C009-008 -8.8654175e+000  8.0379415e-001 -8.8954419e-001
C010-001 -9.2917452e+000  5.9090894e-001 -7.8580099e-001
C010-002 -9.7433577e+000  6.0324991e-001 -7.3538738e-001
C010-003 -1.0195855e+001  6.2366128e-001 -7.9908323e-001
C010-004 -1.0633394e+001  6.3912714e-001 -8.6195672e-001
C010-005 -1.1067171e+001  6.4958626e-001 -9.1941655e-001
C010-006 -1.1511042e+001  6.5262544e-001 -9.4923997e-001
C010-007 -1.1968818e+001  6.4753336e-001 -9.4819105e-001
C010-008 -1.2435007e+001  6.3612401e-001 -9.3375278e-001
C010-009 -1.2897201e+001  6.1138862e-001 -8.6562926e-001
C011-001 -1.3365680e+001  6.1374807e-001 -7.9145783e-001
C011-002 -1.3808636e+001  6.0238242e-001 -7.2770000e-001
C011-003 -1.4232333e+001  5.8311218e-001 -6.7499506e-001
C011-004 -1.4647679e+001  5.6075865e-001 -6.7212164e-001
C011-005 -1.5062367e+001  5.3546256e-001 -7.2603059e-001
C011-006 -1.5477076e+001  5.0760937e-001 -8.6930919e-001
C011-007 -1.5894006e+001  4.7587162e-001 -1.0950695e+000
C011-008 -1.6265615e+001  4.4148648e-001 -1.4439015e+000
