# Supplementary material for: Deciphering the influence of evolutionary legacy and functional constraints on the patella: an example in modern rhinoceroses amongst perissodactyls
Source: PeerJ. 2024 Oct 25;12:e18067. doi: 10.7717/peerj.18067 (PMC11514768; doi:10.7717/peerj.18067)
Supplement: Supplemental Information 9 — For each specimen, the dataset is composed of the coordinates of the 6 anatomical landmarks and 103 curve sliding semi-landmarks. The template (C. simum AMNH M-51854) is composed in addition of 461 surface sliding semi-landmarks. [file peerj-12-18067-s009.zip › Ceratotherium_simum_cottoni_M51857_Patella.pts]

Version 1.0
109
S000 -7.7426744e+000 -1.0793675e+000  2.2579861e-001
S001 -1.5288882e+001 -5.9146786e-001 -5.9139228e-001
S002 -1.1494572e+001  5.3535843e+000 -1.0787401e+000
S003 -6.3907714e+000  1.1271337e+000 -1.8121438e+000
S004 -5.4179349e+000  6.5450203e-001 -3.2017984e+000
S005 -1.0254625e+001  5.8248291e+000 -2.0924315e+000
C000-001 -7.6952038e+000 -1.6149524e+000  5.6284633e-002
C000-002 -7.7763815e+000 -2.0854743e+000 -1.6799650e-001
C000-003 -7.9068408e+000 -2.5103765e+000 -3.6554402e-001
C000-004 -8.1181927e+000 -2.8672240e+000 -5.6225330e-001
C000-005 -8.3860989e+000 -3.1743064e+000 -7.4336332e-001
C000-006 -8.7033176e+000 -3.4479787e+000 -9.0506059e-001
C000-007 -9.0957136e+000 -3.6425214e+000 -1.0715747e+000
C000-008 -9.5341225e+000 -3.8208270e+000 -1.2140048e+000
C000-009 -1.0036399e+001 -3.9914916e+000 -1.3224487e+000
C001-001 -1.0605628e+001 -4.1286044e+000 -1.3931901e+000
C001-002 -1.1146529e+001 -4.2401872e+000 -1.4587075e+000
C001-003 -1.1641131e+001 -4.2268028e+000 -1.5630596e+000
C001-004 -1.2086519e+001 -4.1417823e+000 -1.6774054e+000
C001-005 -1.2501716e+001 -4.0489435e+000 -1.7756566e+000
C001-006 -1.2870118e+001 -3.9009385e+000 -1.8804725e+000
C001-007 -1.3220027e+001 -3.7405901e+000 -1.9711186e+000
C001-008 -1.3531806e+001 -3.5299933e+000 -2.0649102e+000
C001-009 -1.3824360e+001 -3.2808292e+000 -2.1511474e+000
C002-001 -1.4083208e+001 -2.9422030e+000 -2.1676254e+000
C002-002 -1.4331246e+001 -2.6183484e+000 -2.1296518e+000
C002-003 -1.4557879e+001 -2.3100886e+000 -2.0416956e+000
C002-004 -1.4754440e+001 -2.0098648e+000 -1.9092883e+000
C002-005 -1.4937914e+001 -1.7331951e+000 -1.7248302e+000
C002-006 -1.5113175e+001 -1.4731339e+000 -1.4923271e+000
C002-007 -1.5169171e+001 -1.1475732e+000 -1.2480849e+000
C002-008 -1.5192814e+001 -8.5183632e-001 -9.4893169e-001
C003-001 -1.5245461e+001 -2.5234252e-001 -7.5589740e-001
C003-002 -1.5131036e+001  5.4787580e-002 -9.3205476e-001
C003-003 -1.5003426e+001  3.2835463e-001 -1.1178083e+000
C003-004 -1.4868967e+001  5.7279265e-001 -1.3143467e+000
C003-005 -1.4704005e+001  7.7120608e-001 -1.5175259e+000
C003-006 -1.4539497e+001  9.4719958e-001 -1.7334334e+000
C003-007 -1.4371413e+001  1.1019710e+000 -1.9623601e+000
C003-008 -1.4188758e+001  1.2259271e+000 -2.2019703e+000
C003-009 -1.4009807e+001  1.3392996e+000 -2.4565215e+000
C004-001 -1.3773520e+001  1.5023340e+000 -2.7388568e+000
C004-002 -1.3583800e+001  1.7212070e+000 -2.9723704e+000
C004-003 -1.3433934e+001  1.9772488e+000 -3.1525371e+000
C004-004 -1.3295296e+001  2.2516801e+000 -3.2762229e+000
C004-005 -1.3196256e+001  2.5580986e+000 -3.3447540e+000
C004-006 -1.3134908e+001  2.8927603e+000 -3.3566663e+000
C004-007 -1.3050563e+001  3.2392156e+000 -3.3132620e+000
C004-008 -1.2955034e+001  3.6060212e+000 -3.2169993e+000
C004-009 -1.2887281e+001  4.0027618e+000 -3.0666156e+000
C005-001 -1.2828419e+001  4.3343525e+000 -2.8978970e+000
C005-002 -1.2768089e+001  4.6241918e+000 -2.7147534e+000
C005-003 -1.2682448e+001  4.8683920e+000 -2.5194230e+000
C005-004 -1.2575573e+001  5.0696731e+000 -2.3103101e+000
C005-005 -1.2442116e+001  5.2284656e+000 -2.0853472e+000
C005-006 -1.2282441e+001  5.3486061e+000 -1.8392587e+000
C005-007 -1.2071389e+001  5.4176416e+000 -1.5783839e+000
C005-008 -1.1808540e+001  5.4282646e+000 -1.3119180e+000
C006-001 -1.1187606e+001  5.1834669e+000 -9.1500598e-001
C006-002 -1.0848363e+001  4.9727793e+000 -8.5746557e-001
C006-003 -1.0500455e+001  4.7690921e+000 -8.7270546e-001
C006-004 -1.0151267e+001  4.5863080e+000 -8.8294572e-001
C006-005 -9.7921886e+000  4.4139295e+000 -8.9491284e-001
C006-006 -9.4195719e+000  4.2500625e+000 -9.3022144e-001
C006-007 -9.0479040e+000  4.0878959e+000 -1.0550684e+000
C006-008 -8.6732244e+000  3.9278350e+000 -1.2141292e+000
C006-009 -8.2751093e+000  3.7859035e+000 -1.3623257e+000
C007-001 -7.8910027e+000  3.5704424e+000 -1.3808905e+000
C007-002 -7.5570736e+000  3.3064165e+000 -1.4215753e+000
C007-003 -7.3112440e+000  3.0223861e+000 -1.5566570e+000
C007-004 -7.1041322e+000  2.7390471e+000 -1.6879225e+000
C007-005 -6.9257021e+000  2.4469547e+000 -1.7953558e+000
C007-006 -6.7628984e+000  2.1370242e+000 -1.8553691e+000
C007-007 -6.6185751e+000  1.8089968e+000 -1.8750525e+000
C007-008 -6.4993238e+000  1.4665996e+000 -1.8676445e+000
C008-001 -6.4210291e+000  9.3586463e-001 -1.6877381e+000
C008-002 -6.4719639e+000  7.5163335e-001 -1.5795810e+000
C008-003 -6.5376215e+000  5.8290273e-001 -1.4751210e+000
C008-004 -6.6308656e+000  4.2999092e-001 -1.3855815e+000
C008-005 -6.7282739e+000  2.9724559e-001 -1.2853266e+000
C008-006 -6.8282814e+000  1.8283346e-001 -1.1746176e+000
C008-007 -6.9304729e+000  8.5760243e-002 -1.0543277e+000
C008-008 -7.0342627e+000  5.9428168e-003 -9.2472416e-001
C008-009 -7.1429138e+000 -5.6156032e-002 -7.8884047e-001
C009-001 -7.2841015e+000 -1.0795568e-001 -6.0613286e-001
C009-002 -7.4128242e+000 -1.7987186e-001 -4.4528320e-001
C009-003 -7.4912510e+000 -2.5674412e-001 -2.7775055e-001
C009-004 -7.5561481e+000 -3.4834459e-001 -1.3173521e-001
C009-005 -7.6076245e+000 -4.5633569e-001 -6.5981308e-003
C009-006 -7.6597428e+000 -5.8684283e-001  8.5974619e-002
C009-007 -7.7012525e+000 -7.3510385e-001  1.5439305e-001
C009-008 -7.7219386e+000 -8.9874089e-001  2.0843300e-001
C010-001 -8.1355610e+000 -9.9609649e-001  4.0902352e-001
C010-002 -8.6162815e+000 -9.1096252e-001  4.8605645e-001
C010-003 -9.0961132e+000 -8.2997215e-001  4.5498329e-001
C010-004 -9.5416183e+000 -7.5670290e-001  4.0672696e-001
C010-005 -9.9654503e+000 -6.9073761e-001  3.6247632e-001
C010-006 -1.0383678e+001 -6.3092339e-001  3.5397848e-001
C010-007 -1.0799661e+001 -5.7672799e-001  3.6094019e-001
C010-008 -1.1213048e+001 -5.2725631e-001  4.0418693e-001
C010-009 -1.1613017e+001 -4.8288530e-001  4.5693234e-001
C011-001 -1.2103172e+001 -4.0895206e-001  5.3212541e-001
C011-002 -1.2563585e+001 -3.5580400e-001  6.1346185e-001
C011-003 -1.3001284e+001 -3.2149708e-001  6.5616906e-001
C011-004 -1.3422435e+001 -3.0437875e-001  6.6068673e-001
C011-005 -1.3837770e+001 -3.0679739e-001  6.0812986e-001
C011-006 -1.4246679e+001 -3.3744800e-001  4.4885719e-001
C011-007 -1.4666118e+001 -3.9263040e-001  2.1385407e-001
C011-008 -1.5019320e+001 -4.8277998e-001 -1.6187936e-001
