# Supplementary material for: Deciphering the influence of evolutionary legacy and functional constraints on the patella: an example in modern rhinoceroses amongst perissodactyls
Source: PeerJ. 2024 Oct 25;12:e18067. doi: 10.7717/peerj.18067 (PMC11514768; doi:10.7717/peerj.18067)
Supplement: Supplemental Information 9 — For each specimen, the dataset is composed of the coordinates of the 6 anatomical landmarks and 103 curve sliding semi-landmarks. The template (C. simum AMNH M-51854) is composed in addition of 461 surface sliding semi-landmarks. [file peerj-12-18067-s009.zip › Ceratotherium_simum_cottoni_M51858_Patella.pts]

Version 1.0
109
S000 -1.0997646e+001  1.6453383e+000 -6.9493008e-001
S001 -1.8160521e+001 -1.0455453e+000 -9.6130538e-001
S002 -1.7016409e+001  5.6725292e+000 -5.4951668e-001
S003 -1.1171616e+001  3.7999959e+000 -1.8513460e+000
S004 -1.0452633e+001  4.3274736e+000 -3.9510989e+000
S005 -1.7015079e+001  6.7032948e+000 -1.0907784e+000
C000-001 -1.0828897e+001  1.1926359e+000 -9.9024719e-001
C000-002 -1.0824407e+001  7.7507824e-001 -1.3421839e+000
C000-003 -1.0834128e+001  3.6388510e-001 -1.6306480e+000
C000-004 -1.0911363e+001 -2.8482735e-002 -1.8957945e+000
C000-005 -1.1119501e+001 -3.3539879e-001 -2.1538732e+000
C000-006 -1.1389740e+001 -6.1138654e-001 -2.3859024e+000
C000-007 -1.1676058e+001 -9.1937137e-001 -2.5848548e+000
C000-008 -1.1984564e+001 -1.2661351e+000 -2.7443442e+000
C000-009 -1.2345994e+001 -1.6162400e+000 -2.8585269e+000
C001-001 -1.2769834e+001 -1.9109401e+000 -2.8290854e+000
C001-002 -1.3209098e+001 -2.1356666e+000 -2.8222127e+000
C001-003 -1.3644198e+001 -2.3175023e+000 -2.8224323e+000
C001-004 -1.4087473e+001 -2.4103665e+000 -2.8442230e+000
C001-005 -1.4514879e+001 -2.4820898e+000 -2.8632498e+000
C001-006 -1.4933461e+001 -2.5278242e+000 -2.8840203e+000
C001-007 -1.5347773e+001 -2.5225091e+000 -2.9133689e+000
C001-008 -1.5755736e+001 -2.4655659e+000 -2.9504828e+000
C001-009 -1.6161983e+001 -2.3898101e+000 -2.9912541e+000
C002-001 -1.6526096e+001 -2.2918906e+000 -2.8619347e+000
C002-002 -1.6856205e+001 -2.1878130e+000 -2.7079265e+000
C002-003 -1.7148653e+001 -2.0646632e+000 -2.5308385e+000
C002-004 -1.7406425e+001 -1.9307597e+000 -2.3293710e+000
C002-005 -1.7631531e+001 -1.7874339e+000 -2.1023650e+000
C002-006 -1.7845772e+001 -1.6575594e+000 -1.8372563e+000
C002-007 -1.8067348e+001 -1.5345181e+000 -1.5199602e+000
C002-008 -1.8166428e+001 -1.3044943e+000 -1.2282487e+000
C003-001 -1.8243380e+001 -7.5867963e-001 -1.0127004e+000
C003-002 -1.8306341e+001 -4.7647315e-001 -1.0882635e+000
C003-003 -1.8341825e+001 -2.0242946e-001 -1.1901677e+000
C003-004 -1.8341736e+001  5.7242598e-002 -1.3188643e+000
C003-005 -1.8317249e+001  3.0233735e-001 -1.4679658e+000
C003-006 -1.8295206e+001  5.4415131e-001 -1.6309054e+000
C003-007 -1.8263594e+001  7.8087330e-001 -1.8132217e+000
C003-008 -1.8214798e+001  1.0094180e+000 -2.0170484e+000
C003-009 -1.8141407e+001  1.2259609e+000 -2.2428951e+000
C004-001 -1.8016092e+001  1.4911238e+000 -2.4895062e+000
C004-002 -1.7914936e+001  1.7739747e+000 -2.6853688e+000
C004-003 -1.7897148e+001  2.0956626e+000 -2.8136392e+000
C004-004 -1.7833649e+001  2.4072382e+000 -2.9054749e+000
C004-005 -1.7787699e+001  2.7359664e+000 -2.9480078e+000
C004-006 -1.7770048e+001  3.0847962e+000 -2.9369338e+000
C004-007 -1.7767603e+001  3.4529059e+000 -2.8769996e+000
C004-008 -1.7824978e+001  3.8338215e+000 -2.7470784e+000
C004-009 -1.7903122e+001  4.2228117e+000 -2.5635991e+000
C005-001 -1.7933060e+001  4.5284963e+000 -2.3624313e+000
C005-002 -1.7949825e+001  4.7877703e+000 -2.1448936e+000
C005-003 -1.7929499e+001  5.0133219e+000 -1.9254081e+000
C005-004 -1.7896730e+001  5.2061114e+000 -1.6996559e+000
C005-005 -1.7841616e+001  5.3671432e+000 -1.4656031e+000
C005-006 -1.7752220e+001  5.4926600e+000 -1.2160876e+000
C005-007 -1.7561554e+001  5.5814614e+000 -9.7639680e-001
C005-008 -1.7316994e+001  5.6364741e+000 -7.4161530e-001
C006-001 -1.6690578e+001  5.6130681e+000 -4.8093468e-001
C006-002 -1.6342228e+001  5.5740914e+000 -5.1926214e-001
C006-003 -1.6006224e+001  5.5313163e+000 -5.9431434e-001
C006-004 -1.5693055e+001  5.4861550e+000 -7.2710210e-001
C006-005 -1.5389427e+001  5.4336090e+000 -8.7598044e-001
C006-006 -1.5094151e+001  5.3763294e+000 -1.0522652e+000
C006-007 -1.4799552e+001  5.3148379e+000 -1.2481189e+000
C006-008 -1.4497758e+001  5.2491484e+000 -1.4525086e+000
C006-009 -1.4177168e+001  5.1761341e+000 -1.6324466e+000
C007-001 -1.3772220e+001  5.1584945e+000 -1.8286504e+000
C007-002 -1.3372190e+001  5.1056504e+000 -1.9544433e+000
C007-003 -1.2969491e+001  5.0067153e+000 -1.9714954e+000
C007-004 -1.2581654e+001  4.8741837e+000 -1.9365245e+000
C007-005 -1.2276477e+001  4.7259526e+000 -2.0341313e+000
C007-006 -1.1999589e+001  4.5327082e+000 -2.0937512e+000
C007-007 -1.1712803e+001  4.3058729e+000 -2.0457926e+000
C007-008 -1.1420765e+001  4.0684938e+000 -1.9394841e+000
C008-001 -1.1151261e+001  3.6951838e+000 -1.7583212e+000
C008-002 -1.1140711e+001  3.5874152e+000 -1.6685084e+000
C008-003 -1.1143283e+001  3.4739697e+000 -1.5852305e+000
C008-004 -1.1148880e+001  3.3628037e+000 -1.4994839e+000
C008-005 -1.1150821e+001  3.2597806e+000 -1.4041833e+000
C008-006 -1.1163435e+001  3.1524055e+000 -1.3142264e+000
C008-007 -1.1177043e+001  3.0493331e+000 -1.2191709e+000
C008-008 -1.1195467e+001  2.9470124e+000 -1.1233455e+000
C008-009 -1.1212593e+001  2.8533018e+000 -1.0164263e+000
C009-001 -1.1254312e+001  2.7256203e+000 -8.9361852e-001
C009-002 -1.1284189e+001  2.5913329e+000 -8.0072004e-001
C009-003 -1.1294321e+001  2.4595888e+000 -7.2348517e-001
C009-004 -1.1284659e+001  2.3290174e+000 -6.6212410e-001
C009-005 -1.1257471e+001  2.1969268e+000 -6.2105978e-001
C009-006 -1.1222473e+001  2.0584984e+000 -6.1507303e-001
C009-007 -1.1162040e+001  1.9231298e+000 -6.1719489e-001
C009-008 -1.1081041e+001  1.7866539e+000 -6.3664281e-001
C010-001 -1.1397511e+001  1.5134636e+000 -5.2827507e-001
C010-002 -1.1874014e+001  1.3666466e+000 -4.5665985e-001
C010-003 -1.2345881e+001  1.2245226e+000 -4.5090580e-001
C010-004 -1.2789812e+001  1.0916516e+000 -4.9028391e-001
C010-005 -1.3207405e+001  9.6168792e-001 -5.2412134e-001
C010-006 -1.3611042e+001  8.2670045e-001 -5.1856965e-001
C010-007 -1.4005851e+001  6.8546253e-001 -4.7894308e-001
C010-008 -1.4388043e+001  5.3877294e-001 -4.0812123e-001
C010-009 -1.4750052e+001  3.9110407e-001 -3.2654619e-001
C011-001 -1.5151181e+001  2.1182668e-001 -2.2217676e-001
C011-002 -1.5529893e+001  3.3559930e-002 -1.1102559e-001
C011-003 -1.5895426e+001 -1.4399873e-001  2.8496236e-003
C011-004 -1.6265558e+001 -3.1736371e-001  6.4919189e-002
C011-005 -1.6646212e+001 -4.8318124e-001  3.7659258e-002
C011-006 -1.7026419e+001 -6.3448429e-001 -1.1261091e-001
C011-007 -1.7420729e+001 -7.8681463e-001 -2.9699412e-001
C011-008 -1.7801012e+001 -9.2311317e-001 -5.9023404e-001
