# Supplementary material for: Deciphering the influence of evolutionary legacy and functional constraints on the patella: an example in modern rhinoceroses amongst perissodactyls
Source: PeerJ. 2024 Oct 25;12:e18067. doi: 10.7717/peerj.18067 (PMC11514768; doi:10.7717/peerj.18067)
Supplement: Supplemental Information 9 — For each specimen, the dataset is composed of the coordinates of the 6 anatomical landmarks and 103 curve sliding semi-landmarks. The template (C. simum AMNH M-51854) is composed in addition of 461 surface sliding semi-landmarks. [file peerj-12-18067-s009.zip › Ceratotherium_simum_simum_M81815_Patella.pts]

Version 1.0
109
S000  8.5167484e+000  1.1114919e+000 -9.3975067e-001
S001  5.3131962e+000 -5.1737247e+000  2.4449372e+000
S002  1.1757428e+001 -5.7691174e+000  7.9101515e-001
S003  1.1623310e+001  1.0095239e+000 -6.8191338e-001
S004  1.2171515e+001  1.7865793e+000  4.0889072e-001
S005  1.2795089e+001 -5.1133752e+000  1.0778794e+000
C000-001  8.2339182e+000  1.4139383e+000 -7.1818721e-001
C000-002  7.9564643e+000  1.6385885e+000 -3.9494368e-001
C000-003  7.7341895e+000  1.7207066e+000 -3.5434291e-003
C000-004  7.4918633e+000  1.7687442e+000  3.4238556e-001
C000-005  7.2341280e+000  1.7745270e+000  6.7362374e-001
C000-006  6.9657731e+000  1.7309054e+000  1.0014305e+000
C000-007  6.6871052e+000  1.6367341e+000  1.3288881e+000
C000-008  6.3682957e+000  1.5180671e+000  1.6484108e+000
C000-009  6.0830421e+000  1.3048106e+000  1.9806937e+000
C001-001  5.8134913e+000  1.0205501e+000  2.2448764e+000
C001-002  5.5480051e+000  7.1534169e-001  2.4879978e+000
C001-003  5.2900805e+000  3.8553557e-001  2.7127159e+000
C001-004  5.0480309e+000  2.4723494e-002  2.9192724e+000
C001-005  4.8338943e+000 -3.7258708e-001  3.1068718e+000
C001-006  4.5873742e+000 -7.8047663e-001  3.2743099e+000
C001-007  4.4243183e+000 -1.2423146e+000  3.4246111e+000
C001-008  4.2452841e+000 -1.7217780e+000  3.5551066e+000
C001-009  4.0876656e+000 -2.2283187e+000  3.6690345e+000
C002-001  4.1050649e+000 -2.6512179e+000  3.7746277e+000
C002-002  4.1729927e+000 -3.0507624e+000  3.8339164e+000
C002-003  4.2400818e+000 -3.4261701e+000  3.8171463e+000
C002-004  4.3297348e+000 -3.7768953e+000  3.7307630e+000
C002-005  4.4573894e+000 -4.1042471e+000  3.5871599e+000
C002-006  4.5997944e+000 -4.4137716e+000  3.3610082e+000
C002-007  4.7552228e+000 -4.7212682e+000  3.0407469e+000
C002-008  4.9882908e+000 -5.0015712e+000  2.7168689e+000
C003-001  5.5749044e+000 -5.2687945e+000  2.4144962e+000
C003-002  5.8522315e+000 -5.3109670e+000  2.4525499e+000
C003-003  6.1186390e+000 -5.3328447e+000  2.5184546e+000
C003-004  6.3853741e+000 -5.3715997e+000  2.5795231e+000
C003-005  6.6327128e+000 -5.3586006e+000  2.6909256e+000
C003-006  6.8924561e+000 -5.3764915e+000  2.7917004e+000
C003-007  7.1508789e+000 -5.3900671e+000  2.9115841e+000
C003-008  7.3959670e+000 -5.3636017e+000  3.0648997e+000
C003-009  7.6436276e+000 -5.3429465e+000  3.2307925e+000
C004-001  7.9568853e+000 -5.2976947e+000  3.2841308e+000
C004-002  8.2647171e+000 -5.2356334e+000  3.3312707e+000
C004-003  8.5697851e+000 -5.2180815e+000  3.3550982e+000
C004-004  8.8645802e+000 -5.2622986e+000  3.3495169e+000
C004-005  9.1577873e+000 -5.2975526e+000  3.3361647e+000
C004-006  9.4465246e+000 -5.3547177e+000  3.3054914e+000
C004-007  9.7284651e+000 -5.4418855e+000  3.2557435e+000
C004-008  9.9965267e+000 -5.5787306e+000  3.1860139e+000
C004-009  1.0279799e+001 -5.6768589e+000  3.1056948e+000
C005-001  1.0597788e+001 -5.8410430e+000  2.9658458e+000
C005-002  1.0863146e+001 -6.0099564e+000  2.7979183e+000
C005-003  1.1090600e+001 -6.1453972e+000  2.6037157e+000
C005-004  1.1287661e+001 -6.2151976e+000  2.3777251e+000
C005-005  1.1452268e+001 -6.2230601e+000  2.1205745e+000
C005-006  1.1579017e+001 -6.1977425e+000  1.8314670e+000
C005-007  1.1667284e+001 -6.1497173e+000  1.4958175e+000
C005-008  1.1724833e+001 -6.0277591e+000  1.1173167e+000
C006-001  1.1642480e+001 -5.3905253e+000  6.6001076e-001
C006-002  1.1576902e+001 -4.9752898e+000  6.2205040e-001
C006-003  1.1538452e+001 -4.5828719e+000  5.5626839e-001
C006-004  1.1534093e+001 -4.1926188e+000  5.0152540e-001
C006-005  1.1566928e+001 -3.8040795e+000  4.6958455e-001
C006-006  1.1633183e+001 -3.4180727e+000  4.4435841e-001
C006-007  1.1735666e+001 -3.0346556e+000  4.3939084e-001
C006-008  1.1872592e+001 -2.6536779e+000  4.6724522e-001
C006-009  1.2044733e+001 -2.2749991e+000  4.7294003e-001
C007-001  1.2180682e+001 -1.7836972e+000  4.1815010e-001
C007-002  1.2284801e+001 -1.3333883e+000  2.6257727e-001
C007-003  1.2339807e+001 -9.1592956e-001  1.1524282e-001
C007-004  1.2344004e+001 -5.2563488e-001 -2.1860432e-002
C007-005  1.2342685e+001 -2.8855816e-001 -2.4605209e-001
C007-006  1.2269993e+001 -8.7135807e-003 -4.3715608e-001
C007-007  1.2115402e+001  3.4190086e-001 -5.7135826e-001
C007-008  1.1887972e+001  7.1265352e-001 -6.2480235e-001
C008-001  1.1453812e+001  1.0512671e+000 -6.9069672e-001
C008-002  1.1287520e+001  1.0893427e+000 -7.0126343e-001
C008-003  1.1117968e+001  1.1066030e+000 -6.7497289e-001
C008-004  1.0954237e+001  1.1220356e+000 -6.6669267e-001
C008-005  1.0796279e+001  1.1416914e+000 -6.7717177e-001
C008-006  1.0639524e+001  1.1500049e+000 -6.7879498e-001
C008-007  1.0483554e+001  1.1433557e+000 -6.6619182e-001
C008-008  1.0328415e+001  1.1215953e+000 -6.3199890e-001
C008-009  1.0180419e+001  1.1119142e+000 -6.4145643e-001
C009-001  1.0031651e+001  1.0899576e+000 -6.7927086e-001
C009-002  9.8765869e+000  1.0811371e+000 -7.4389964e-001
C009-003  9.7127237e+000  1.0759534e+000 -8.0199385e-001
C009-004  9.5412331e+000  1.0761964e+000 -8.6210918e-001
C009-005  9.3563366e+000  1.0760204e+000 -8.9461839e-001
C009-006  9.1605701e+000  1.0773766e+000 -9.0887141e-001
C009-007  8.9569502e+000  1.0879158e+000 -9.4053030e-001
C009-008  8.7413692e+000  1.0991910e+000 -9.4936967e-001
C010-001  8.3508425e+000  7.7876979e-001 -8.5376513e-001
C010-002  8.1724176e+000  4.2886451e-001 -7.4337804e-001
C010-003  8.0061264e+000  8.3756149e-002 -5.8048570e-001
C010-004  7.8516817e+000 -2.4579959e-001 -3.8589746e-001
C010-005  7.6963720e+000 -5.6872827e-001 -1.7920746e-001
C010-006  7.5240545e+000 -9.0056235e-001  2.3625840e-002
C010-007  7.3327870e+000 -1.2451024e+000  2.2465895e-001
C010-008  7.1099744e+000 -1.6064966e+000  4.0134335e-001
C010-009  6.8659902e+000 -1.9667631e+000  5.5344051e-001
C011-001  6.6487889e+000 -2.3782325e+000  6.6941667e-001
C011-002  6.4210348e+000 -2.7751760e+000  7.5945252e-001
C011-003  6.1881237e+000 -3.1587086e+000  8.3898330e-001
C011-004  5.9655042e+000 -3.5322878e+000  9.4274127e-001
C011-005  5.7650771e+000 -3.8981645e+000  1.0959494e+000
C011-006  5.6045423e+000 -4.2491956e+000  1.3338122e+000
C011-007  5.4778156e+000 -4.5820131e+000  1.6426835e+000
C011-008  5.3980923e+000 -4.8720903e+000  2.0466814e+000
