# Supplementary material for: Deciphering the influence of evolutionary legacy and functional constraints on the patella: an example in modern rhinoceroses amongst perissodactyls
Source: PeerJ. 2024 Oct 25;12:e18067. doi: 10.7717/peerj.18067 (PMC11514768; doi:10.7717/peerj.18067)
Supplement: Supplemental Information 9 — For each specimen, the dataset is composed of the coordinates of the 6 anatomical landmarks and 103 curve sliding semi-landmarks. The template (C. simum AMNH M-51854) is composed in addition of 461 surface sliding semi-landmarks. [file peerj-12-18067-s009.zip › Ceratotherium_simum_ZD_2018_143_Patella.pts]

Version 1.0
109
S000  1.7407827e+000 -5.8286321e-001 -3.2516408e+000
S001 -4.2523098e-001 -5.8571835e+000  1.0653582e+000
S002 -4.4425135e+000 -1.7281097e+000 -1.1956682e+000
S003 -4.4705391e-002 -2.0995452e-001 -4.9680290e+000
S004 -3.4654140e-001 -3.6042666e-001 -6.5343485e+000
S005 -5.3670912e+000 -1.9552786e+000 -1.7387314e+000
C000-001  2.0658798e+000 -8.0801934e-001 -3.3918891e+000
C000-002  2.3448989e+000 -1.0478393e+000 -3.4948800e+000
C000-003  2.5957215e+000 -1.3078803e+000 -3.5589027e+000
C000-004  2.7909634e+000 -1.6149713e+000 -3.5876827e+000
C000-005  2.9095991e+000 -1.9716372e+000 -3.5834868e+000
C000-006  2.9856818e+000 -2.3628609e+000 -3.5422866e+000
C000-007  3.0239828e+000 -2.7906225e+000 -3.4636776e+000
C000-008  2.9951904e+000 -3.2605000e+000 -3.3508515e+000
C000-009  2.9211788e+000 -3.7684152e+000 -3.2014523e+000
C001-001  2.9140875e+000 -4.1163797e+000 -2.9953983e+000
C001-002  2.9200368e+000 -4.4476299e+000 -2.7780766e+000
C001-003  2.8963416e+000 -4.7670035e+000 -2.5515869e+000
C001-004  2.8288701e+000 -5.0779572e+000 -2.3194213e+000
C001-005  2.7389181e+000 -5.3813858e+000 -2.0736685e+000
C001-006  2.6094468e+000 -5.6843185e+000 -1.8202240e+000
C001-007  2.3926561e+000 -5.9780474e+000 -1.5818586e+000
C001-008  2.1201036e+000 -6.2529926e+000 -1.3465972e+000
C001-009  1.8155813e+000 -6.5143671e+000 -1.1028872e+000
C002-001  1.4294220e+000 -6.6752048e+000 -9.0648335e-001
C002-002  1.0592850e+000 -6.7628503e+000 -7.1274120e-001
C002-003  7.6008415e-001 -6.8241010e+000 -4.9040347e-001
C002-004  5.2491838e-001 -6.8512564e+000 -2.3157205e-001
C002-005  3.0195343e-001 -6.8005328e+000  3.3199303e-002
C002-006  8.8475779e-002 -6.6702809e+000  2.9718846e-001
C002-007 -9.6598901e-002 -6.4779539e+000  5.8957922e-001
C002-008 -2.7203205e-001 -6.2071309e+000  8.8076299e-001
C003-001 -6.2532353e-001 -5.7430372e+000  9.9136370e-001
C003-002 -8.2232845e-001 -5.6474824e+000  9.0442574e-001
C003-003 -1.0213692e+000 -5.5739088e+000  8.0381912e-001
C003-004 -1.2099755e+000 -5.5131979e+000  6.6245657e-001
C003-005 -1.4126107e+000 -5.4822969e+000  5.1843125e-001
C003-006 -1.6142409e+000 -5.4702349e+000  3.4466884e-001
C003-007 -1.8119107e+000 -5.4749684e+000  1.3999048e-001
C003-008 -1.9959277e+000 -5.4907079e+000 -9.9842370e-002
C003-009 -2.1246717e+000 -5.4948821e+000 -3.8976210e-001
C004-001 -2.3340909e+000 -5.4243293e+000 -7.6560664e-001
C004-002 -2.5429151e+000 -5.3107877e+000 -1.1052216e+000
C004-003 -2.7819228e+000 -5.1938572e+000 -1.3698097e+000
C004-004 -3.0342586e+000 -5.0841436e+000 -1.5439593e+000
C004-005 -3.2921383e+000 -5.0396724e+000 -1.5547225e+000
C004-006 -3.5386667e+000 -4.9024973e+000 -1.5839766e+000
C004-007 -3.7919834e+000 -4.7102327e+000 -1.5945628e+000
C004-008 -4.0520535e+000 -4.4822989e+000 -1.5662764e+000
C004-009 -4.3148742e+000 -4.2377930e+000 -1.4755151e+000
C005-001 -4.5094056e+000 -4.0132666e+000 -1.3669823e+000
C005-002 -4.6482506e+000 -3.7422194e+000 -1.3293769e+000
C005-003 -4.7410069e+000 -3.4670119e+000 -1.3027843e+000
C005-004 -4.7969780e+000 -3.1950786e+000 -1.2651081e+000
C005-005 -4.8168073e+000 -2.9192948e+000 -1.2179025e+000
C005-006 -4.7938676e+000 -2.6316504e+000 -1.1775380e+000
C005-007 -4.7248621e+000 -2.3312194e+000 -1.1509572e+000
C005-008 -4.6083994e+000 -2.0210800e+000 -1.1436239e+000
C006-001 -4.2053313e+000 -1.5801321e+000 -1.3390768e+000
C006-002 -3.9775805e+000 -1.5026102e+000 -1.5777899e+000
C006-003 -3.7650352e+000 -1.4403090e+000 -1.8201935e+000
C006-004 -3.5564659e+000 -1.3641840e+000 -2.0551386e+000
C006-005 -3.3581004e+000 -1.3032895e+000 -2.3067503e+000
C006-006 -3.1792574e+000 -1.2830912e+000 -2.5858841e+000
C006-007 -3.0109956e+000 -1.2794640e+000 -2.8821821e+000
C006-008 -2.8325133e+000 -1.2355281e+000 -3.1716733e+000
C006-009 -2.6489539e+000 -1.1569165e+000 -3.4497020e+000
C007-001 -2.4043446e+000 -9.8837787e-001 -3.7945523e+000
C007-002 -2.1341951e+000 -7.9949617e-001 -4.0748754e+000
C007-003 -1.8542336e+000 -6.0309297e-001 -4.2894721e+000
C007-004 -1.5709802e+000 -4.3231186e-001 -4.4652724e+000
C007-005 -1.2820827e+000 -3.0980137e-001 -4.6217875e+000
C007-006 -9.8015946e-001 -2.8924629e-001 -4.7802215e+000
C007-007 -6.7149699e-001 -2.8894752e-001 -4.8833551e+000
C007-008 -3.6303839e-001 -2.3268363e-001 -4.9316497e+000
C008-001  8.3979383e-002 -2.0351818e-001 -4.9066596e+000
C008-002  2.0450889e-001 -2.1874054e-001 -4.8361626e+000
C008-003  3.1472796e-001 -2.2584166e-001 -4.7608323e+000
C008-004  4.1632971e-001 -2.4962150e-001 -4.6779919e+000
C008-005  5.0654036e-001 -2.4253823e-001 -4.5900464e+000
C008-006  5.8894402e-001 -2.9909712e-001 -4.4933214e+000
C008-007  6.5953273e-001 -3.3864206e-001 -4.3906922e+000
C008-008  7.2256881e-001 -3.5600966e-001 -4.2815418e+000
C008-009  7.7989495e-001 -3.7279579e-001 -4.1657257e+000
C009-001  8.1916982e-001 -3.8364729e-001 -4.0500998e+000
C009-002  8.7551153e-001 -4.1667876e-001 -3.9409964e+000
C009-003  9.5075303e-001 -4.2338955e-001 -3.8327372e+000
C009-004  1.0412602e+000 -4.2186883e-001 -3.7248425e+000
C009-005  1.1478964e+000 -4.4141549e-001 -3.6226707e+000
C009-006  1.2722263e+000 -4.5231977e-001 -3.5213778e+000
C009-007  1.4134451e+000 -4.8506781e-001 -3.4270725e+000
C009-008  1.5729778e+000 -5.2007836e-001 -3.3362801e+000
C010-001  1.6773956e+000 -7.1053076e-001 -2.9620841e+000
C010-002  1.5579510e+000 -9.5839590e-001 -2.6827667e+000
C010-003  1.4214892e+000 -1.2387689e+000 -2.4390554e+000
C010-004  1.2795737e+000 -1.5276817e+000 -2.2247429e+000
C010-005  1.1367370e+000 -1.8178735e+000 -2.0214562e+000
C010-006  9.9934191e-001 -2.0996153e+000 -1.7951585e+000
C010-007  8.6487895e-001 -2.3783314e+000 -1.5440292e+000
C010-008  7.3772234e-001 -2.6448102e+000 -1.2591178e+000
C010-009  6.1932862e-001 -2.8932722e+000 -9.5481879e-001
C011-001  5.0996435e-001 -3.1612291e+000 -5.9940833e-001
C011-002  4.0998203e-001 -3.4208710e+000 -2.6179445e-001
C011-003  3.2602090e-001 -3.6609704e+000  7.4442901e-002
C011-004  2.4104610e-001 -3.9161599e+000  3.8641182e-001
C011-005  1.4713539e-001 -4.2017846e+000  6.6919506e-001
C011-006  2.2684667e-002 -4.5600033e+000  8.5952014e-001
C011-007 -1.1296647e-001 -4.9524097e+000  1.0130570e+000
C011-008 -2.6598361e-001 -5.3917723e+000  1.0802462e+000
