# Supplementary material for: Deciphering the influence of evolutionary legacy and functional constraints on the patella: an example in modern rhinoceroses amongst perissodactyls
Source: PeerJ. 2024 Oct 25;12:e18067. doi: 10.7717/peerj.18067 (PMC11514768; doi:10.7717/peerj.18067)
Supplement: Supplemental Information 9 — For each specimen, the dataset is composed of the coordinates of the 6 anatomical landmarks and 103 curve sliding semi-landmarks. The template (C. simum AMNH M-51854) is composed in addition of 461 surface sliding semi-landmarks. [file peerj-12-18067-s009.zip › Dicerorhinus_sumatrensis_1879_6_14_2_Patella.pts]

Version 1.0
109
S000  2.1657889e+000  2.4085405e+000  1.4577435e+000
S001  4.0536547e-001  7.3594203e+000 -3.0453730e-001
S002 -2.7944045e+000  3.7426183e+000  2.2364845e+000
S003  7.0835721e-001  1.0229152e+000  3.2193685e+000
S004  1.6265807e+000  1.2386150e+000  4.9281945e+000
S005 -3.2476673e+000  2.8730266e+000  3.3034339e+000
C000-001  2.5414062e+000  2.5202050e+000  1.5001361e+000
C000-002  2.8573492e+000  2.6812232e+000  1.5431498e+000
C000-003  3.1634800e+000  2.8149664e+000  1.5047781e+000
C000-004  3.4184861e+000  3.0038438e+000  1.4650652e+000
C000-005  3.6114528e+000  3.2442448e+000  1.4298477e+000
C000-006  3.7531195e+000  3.5200355e+000  1.3830503e+000
C000-007  3.8518033e+000  3.8259497e+000  1.3152705e+000
C000-008  3.9413455e+000  4.1551914e+000  1.1778153e+000
C000-009  3.9331477e+000  4.5324178e+000  1.0969188e+000
C001-001  3.8673546e+000  4.9008431e+000  1.0681021e+000
C001-002  3.7988439e+000  5.2472520e+000  1.0020015e+000
C001-003  3.7581453e+000  5.5770330e+000  8.7550581e-001
C001-004  3.6703587e+000  5.8906431e+000  7.8221959e-001
C001-005  3.5377595e+000  6.1860633e+000  7.1560013e-001
C001-006  3.4160590e+000  6.4815559e+000  5.8588403e-001
C001-007  3.2135055e+000  6.7521443e+000  5.2373922e-001
C001-008  2.9550576e+000  6.9857335e+000  5.2847475e-001
C001-009  2.6763158e+000  7.1755891e+000  5.8730954e-001
C002-001  2.3871515e+000  7.2575269e+000  6.1927849e-001
C002-002  2.1136966e+000  7.3491483e+000  5.6250376e-001
C002-003  1.8648821e+000  7.4317064e+000  4.6611583e-001
C002-004  1.6083241e+000  7.4755588e+000  3.8203442e-001
C002-005  1.3735770e+000  7.5136089e+000  2.5650069e-001
C002-006  1.1333442e+000  7.5238199e+000  1.2398782e-001
C002-007  8.9676005e-001  7.5289702e+000 -4.5824517e-002
C002-008  6.4076120e-001  7.4870815e+000 -2.0113388e-001
C003-001  2.0427704e-001  7.3701897e+000 -1.7967004e-001
C003-002  3.9617151e-002  7.3260674e+000 -3.9457940e-003
C003-003 -8.5153945e-002  7.2542071e+000  1.8721402e-001
C003-004 -1.9293498e-001  7.1744041e+000  3.7922367e-001
C003-005 -2.8582296e-001  7.0835090e+000  5.7693821e-001
C003-006 -3.6035204e-001  6.9781289e+000  7.8332114e-001
C003-007 -4.1853094e-001  6.8582931e+000  9.9909884e-001
C003-008 -4.6975157e-001  6.7255325e+000  1.2245438e+000
C003-009 -5.1280320e-001  6.5779462e+000  1.4598043e+000
C004-001 -5.2908915e-001  6.3938117e+000  1.7030020e+000
C004-002 -5.4390496e-001  6.2088466e+000  1.9224771e+000
C004-003 -5.7847643e-001  6.0254908e+000  2.1212983e+000
C004-004 -6.4853936e-001  5.8472505e+000  2.2950242e+000
C004-005 -7.8020120e-001  5.6854348e+000  2.4228444e+000
C004-006 -9.3652076e-001  5.5290661e+000  2.5223720e+000
C004-007 -1.1084423e+000  5.3718634e+000  2.6058021e+000
C004-008 -1.2987273e+000  5.2098742e+000  2.6803467e+000
C004-009 -1.5291853e+000  5.0572658e+000  2.7201023e+000
C005-001 -1.8219383e+000  5.0030255e+000  2.7386665e+000
C005-002 -2.0907738e+000  4.9483776e+000  2.7076495e+000
C005-003 -2.3171089e+000  4.8683825e+000  2.6663218e+000
C005-004 -2.4989486e+000  4.7511282e+000  2.6235917e+000
C005-005 -2.6475852e+000  4.6366196e+000  2.5359249e+000
C005-006 -2.7511518e+000  4.4703484e+000  2.4514637e+000
C005-007 -2.8143187e+000  4.2640643e+000  2.3553693e+000
C005-008 -2.8318498e+000  4.0123734e+000  2.2729383e+000
C006-001 -2.5277934e+000  3.7141645e+000  2.2342081e+000
C006-002 -2.2716560e+000  3.6703951e+000  2.2831471e+000
C006-003 -2.0368032e+000  3.6011462e+000  2.3183446e+000
C006-004 -1.8204774e+000  3.5087767e+000  2.3550770e+000
C006-005 -1.6233886e+000  3.3952458e+000  2.4019957e+000
C006-006 -1.4429938e+000  3.2558606e+000  2.4392211e+000
C006-007 -1.2762836e+000  3.0868995e+000  2.4559875e+000
C006-008 -1.1321968e+000  2.9017718e+000  2.5023768e+000
C006-009 -1.0111630e+000  2.7020161e+000  2.5782146e+000
C007-001 -8.5032016e-001  2.5048327e+000  2.6957366e+000
C007-002 -6.7762721e-001  2.3275630e+000  2.8485472e+000
C007-003 -4.9048162e-001  2.1518102e+000  2.9776993e+000
C007-004 -3.1213880e-001  1.9565654e+000  3.0457122e+000
C007-005 -1.3936689e-001  1.7466369e+000  3.0790091e+000
C007-006  4.4735022e-002  1.5348341e+000  3.1047952e+000
C007-007  2.4676120e-001  1.3242787e+000  3.1257358e+000
C007-008  4.7211319e-001  1.1324204e+000  3.1536012e+000
C008-001  8.7308192e-001  1.0737462e+000  3.2142463e+000
C008-002  1.0258805e+000  1.1400621e+000  3.1930244e+000
C008-003  1.1661048e+000  1.2358750e+000  3.1718817e+000
C008-004  1.2928025e+000  1.3439693e+000  3.1373873e+000
C008-005  1.4092542e+000  1.4351325e+000  3.0619948e+000
C008-006  1.5133566e+000  1.5363516e+000  2.9703166e+000
C008-007  1.6070138e+000  1.6393880e+000  2.8559046e+000
C008-008  1.6762919e+000  1.7794400e+000  2.7407272e+000
C008-009  1.7443845e+000  1.8955334e+000  2.5852923e+000
C009-001  1.7073289e+000  1.9647104e+000  2.4427037e+000
C009-002  1.6849478e+000  2.0581496e+000  2.3154981e+000
C009-003  1.6897515e+000  2.1419747e+000  2.1902654e+000
C009-004  1.7149225e+000  2.1913276e+000  2.0563333e+000
C009-005  1.7608159e+000  2.2408919e+000  1.9277674e+000
C009-006  1.8288805e+000  2.2887998e+000  1.8039912e+000
C009-007  1.9167280e+000  2.3130066e+000  1.6722406e+000
C009-008  2.0309682e+000  2.3467386e+000  1.5506090e+000
C010-001  2.0288846e+000  2.5834026e+000  1.2672011e+000
C010-002  1.8867344e+000  2.8196573e+000  1.1167171e+000
C010-003  1.7532644e+000  3.0820348e+000  9.9884987e-001
C010-004  1.6409153e+000  3.3684154e+000  9.3222219e-001
C010-005  1.5394465e+000  3.6539435e+000  8.6445844e-001
C010-006  1.4316423e+000  3.9300511e+000  7.5750548e-001
C010-007  1.3195928e+000  4.2062688e+000  6.3096815e-001
C010-008  1.2269919e+000  4.5078397e+000  5.3882498e-001
C010-009  1.1091477e+000  4.7832246e+000  3.9051226e-001
C011-001  9.7241676e-001  5.0826578e+000  2.1762854e-001
C011-002  8.4044862e-001  5.3657041e+000  5.2356377e-002
C011-003  7.2109234e-001  5.6392832e+000 -9.5877111e-002
C011-004  6.1777389e-001  5.9103346e+000 -2.2147790e-001
C011-005  5.2734232e-001  6.1797023e+000 -3.3491448e-001
C011-006  4.5070675e-001  6.4622440e+000 -4.3425399e-001
C011-007  4.0239659e-001  6.7757511e+000 -4.7092167e-001
C011-008  3.8387781e-001  7.0981617e+000 -4.3705750e-001
