# Supplementary material for: Deciphering the influence of evolutionary legacy and functional constraints on the patella: an example in modern rhinoceroses amongst perissodactyls
Source: PeerJ. 2024 Oct 25;12:e18067. doi: 10.7717/peerj.18067 (PMC11514768; doi:10.7717/peerj.18067)
Supplement: Supplemental Information 9 — For each specimen, the dataset is composed of the coordinates of the 6 anatomical landmarks and 103 curve sliding semi-landmarks. The template (C. simum AMNH M-51854) is composed in addition of 461 surface sliding semi-landmarks. [file peerj-12-18067-s009.zip › Dicerorhinus_sumatrensis_1894_9_24_1_Patella.pts]

Version 1.0
109
S000  5.7092271e+000  4.0988808e+000  3.7872920e+000
S001  1.5418715e+000  4.6967402e+000  7.2562695e+000
S002  1.0692387e+000  4.5966830e+000  1.8673080e+000
S003  5.5538502e+000  3.4764175e+000  1.2744188e+000
S004  6.2984324e+000  2.2947526e+000  6.5186787e-001
S005  1.3332953e+000  4.1006804e+000  3.9012980e-001
C000-001  5.8894658e+000  3.9724741e+000  4.0672479e+000
C000-002  6.0017700e+000  3.7719014e+000  4.3429141e+000
C000-003  6.0502377e+000  3.5808182e+000  4.6065459e+000
C000-004  6.0453215e+000  3.4153292e+000  4.8627992e+000
C000-005  5.9922557e+000  3.2745759e+000  5.1148663e+000
C000-006  5.9153647e+000  3.1698864e+000  5.3808713e+000
C000-007  5.8154392e+000  3.0994973e+000  5.6647034e+000
C000-008  5.6525140e+000  3.0378478e+000  5.9354191e+000
C000-009  5.4291105e+000  2.9819586e+000  6.1914182e+000
C001-001  5.2408781e+000  2.9154894e+000  6.4431744e+000
C001-002  5.0748091e+000  2.9097602e+000  6.7099690e+000
C001-003  4.9530802e+000  2.9840181e+000  7.0106058e+000
C001-004  4.7851090e+000  3.0504045e+000  7.2622995e+000
C001-005  4.5282192e+000  3.0602431e+000  7.4137888e+000
C001-006  4.2749052e+000  3.1087909e+000  7.5591412e+000
C001-007  4.0257969e+000  3.2063541e+000  7.7135067e+000
C001-008  3.7445140e+000  3.3095281e+000  7.8308120e+000
C001-009  3.4344029e+000  3.4187980e+000  7.9101019e+000
C002-001  3.1382818e+000  3.4454644e+000  7.8250670e+000
C002-002  2.8564851e+000  3.4906714e+000  7.7163401e+000
C002-003  2.6144717e+000  3.5996995e+000  7.6769819e+000
C002-004  2.3930242e+000  3.7332110e+000  7.6403742e+000
C002-005  2.1893115e+000  3.8938351e+000  7.6057663e+000
C002-006  1.9992379e+000  4.0837893e+000  7.5694380e+000
C002-007  1.8198153e+000  4.2908106e+000  7.5042601e+000
C002-008  1.6517106e+000  4.5304961e+000  7.4348769e+000
C003-001  1.3865780e+000  4.7004013e+000  7.0960793e+000
C003-002  1.2600473e+000  4.6682034e+000  6.9077172e+000
C003-003  1.1493138e+000  4.6273980e+000  6.7164073e+000
C003-004  1.0810144e+000  4.5543027e+000  6.5343113e+000
C003-005  1.0549008e+000  4.4546270e+000  6.3701453e+000
C003-006  1.0174327e+000  4.3713393e+000  6.1913867e+000
C003-007  9.9249321e-001  4.2818780e+000  6.0063562e+000
C003-008  9.7360998e-001  4.1910357e+000  5.8119564e+000
C003-009  9.5764482e-001  4.1026378e+000  5.6120543e+000
C004-001  9.4455391e-001  4.0092683e+000  5.4213691e+000
C004-002  9.4631177e-001  3.9098556e+000  5.2291021e+000
C004-003  9.4547749e-001  3.8200779e+000  5.0298800e+000
C004-004  9.3942457e-001  3.7709754e+000  4.8194652e+000
C004-005  9.3709028e-001  3.7338667e+000  4.6035194e+000
C004-006  9.3825710e-001  3.6891172e+000  4.3816724e+000
C004-007  9.4177437e-001  3.6614847e+000  4.1511869e+000
C004-008  9.4807172e-001  3.6562529e+000  3.9129477e+000
C004-009  9.4634336e-001  3.7023993e+000  3.6772296e+000
C005-001  8.4516501e-001  3.7440987e+000  3.4282169e+000
C005-002  7.6337546e-001  3.8247652e+000  3.1926172e+000
C005-003  7.0061523e-001  3.9602075e+000  2.9982955e+000
C005-004  6.7085040e-001  4.0996156e+000  2.8177087e+000
C005-005  6.8095642e-001  4.2121053e+000  2.6250362e+000
C005-006  7.2430027e-001  4.3215165e+000  2.4338541e+000
C005-007  7.9663354e-001  4.4395194e+000  2.2475638e+000
C005-008  9.0863872e-001  4.5351443e+000  2.0540655e+000
C006-001  1.3180296e+000  4.6065097e+000  1.8710818e+000
C006-002  1.5761096e+000  4.5833302e+000  1.8687358e+000
C006-003  1.8301749e+000  4.5143900e+000  1.8603644e+000
C006-004  2.0815365e+000  4.4313154e+000  1.8445231e+000
C006-005  2.3286011e+000  4.3229184e+000  1.8213983e+000
C006-006  2.5742373e+000  4.1933370e+000  1.7907896e+000
C006-007  2.8361390e+000  4.0681634e+000  1.7542205e+000
C006-008  3.0839481e+000  3.8981838e+000  1.7094002e+000
C006-009  3.3403909e+000  3.7208738e+000  1.6589068e+000
C007-001  3.5934601e+000  3.6037219e+000  1.5482144e+000
C007-002  3.8446834e+000  3.5021005e+000  1.4555742e+000
C007-003  4.0976586e+000  3.4341385e+000  1.3799819e+000
C007-004  4.3478422e+000  3.3883700e+000  1.3208212e+000
C007-005  4.5942822e+000  3.3762496e+000  1.2762429e+000
C007-006  4.8357944e+000  3.3854084e+000  1.2477553e+000
C007-007  5.0749321e+000  3.4045403e+000  1.2378838e+000
C007-008  5.3197064e+000  3.4125307e+000  1.2508932e+000
C008-001  5.6150966e+000  3.5012596e+000  1.4010890e+000
C008-002  5.6633916e+000  3.5094073e+000  1.5319661e+000
C008-003  5.6964345e+000  3.5407386e+000  1.6676683e+000
C008-004  5.7137985e+000  3.5635822e+000  1.8060849e+000
C008-005  5.7061157e+000  3.5492296e+000  1.9406502e+000
C008-006  5.6893201e+000  3.5669320e+000  2.0844426e+000
C008-007  5.6596212e+000  3.5950692e+000  2.2335732e+000
C008-008  5.6165595e+000  3.6411510e+000  2.3864779e+000
C008-009  5.5534043e+000  3.6641104e+000  2.5407643e+000
C009-001  5.5914660e+000  3.7160077e+000  2.6703286e+000
C009-002  5.6270976e+000  3.7949917e+000  2.7977040e+000
C009-003  5.6595159e+000  3.8666277e+000  2.9255860e+000
C009-004  5.6854553e+000  3.9269516e+000  3.0576460e+000
C009-005  5.7112603e+000  3.9878109e+000  3.1875155e+000
C009-006  5.7166095e+000  4.0207944e+000  3.3353615e+000
C009-007  5.7285299e+000  4.0692873e+000  3.4755332e+000
C009-008  5.7234287e+000  4.0946183e+000  3.6293743e+000
C010-001  5.4692554e+000  4.1185956e+000  3.9417870e+000
C010-002  5.2271376e+000  4.1237302e+000  4.1027875e+000
C010-003  4.9876032e+000  4.1237392e+000  4.2699847e+000
C010-004  4.7513075e+000  4.1444111e+000  4.4439807e+000
C010-005  4.5170822e+000  4.1553321e+000  4.6249790e+000
C010-006  4.2848158e+000  4.2051072e+000  4.8130136e+000
C010-007  4.0559726e+000  4.2800550e+000  5.0070620e+000
C010-008  3.8275561e+000  4.3511682e+000  5.2087879e+000
C010-009  3.6039555e+000  4.4454498e+000  5.4159513e+000
C011-001  3.3680406e+000  4.5725279e+000  5.6552444e+000
C011-002  3.1442316e+000  4.7054095e+000  5.8813715e+000
C011-003  2.9330420e+000  4.8334351e+000  6.0900006e+000
C011-004  2.7251689e+000  4.9379864e+000  6.2879367e+000
C011-005  2.5182755e+000  5.0278025e+000  6.4809728e+000
C011-006  2.2971840e+000  5.0888906e+000  6.6855178e+000
C011-007  2.0434899e+000  5.0536485e+000  6.9062552e+000
C011-008  1.7736437e+000  4.9499731e+000  7.1293125e+000
