# Supplementary material for: Deciphering the influence of evolutionary legacy and functional constraints on the patella: an example in modern rhinoceroses amongst perissodactyls
Source: PeerJ. 2024 Oct 25;12:e18067. doi: 10.7717/peerj.18067 (PMC11514768; doi:10.7717/peerj.18067)
Supplement: Supplemental Information 9 — For each specimen, the dataset is composed of the coordinates of the 6 anatomical landmarks and 103 curve sliding semi-landmarks. The template (C. simum AMNH M-51854) is composed in addition of 461 surface sliding semi-landmarks. [file peerj-12-18067-s009.zip › Dicerorhinus_sumatrensis_1948_12_20_1_Patella.pts]

Version 1.0
109
S000  5.9462547e+000  4.3805342e+000  3.6563587e+000
S001  1.0634389e+000  3.9559472e+000  7.0943885e+000
S002  1.4365256e+000  3.2517810e+000  1.8159130e+000
S003  5.8483262e+000  3.4760129e+000  1.7372661e+000
S004  6.6745100e+000  2.0752258e+000  5.5236626e-001
S005  1.7015374e+000  3.2840037e+000  3.8279867e-001
C000-001  6.2488217e+000  4.3707662e+000  3.9313383e+000
C000-002  6.4219270e+000  4.2027082e+000  4.2875547e+000
C000-003  6.5499864e+000  4.0580082e+000  4.6347938e+000
C000-004  6.6232944e+000  3.9082978e+000  4.9725528e+000
C000-005  6.6570191e+000  3.8091865e+000  5.3161926e+000
C000-006  6.6444240e+000  3.7444000e+000  5.6704574e+000
C000-007  6.5936713e+000  3.7483439e+000  6.0516076e+000
C000-008  6.4947624e+000  3.7810922e+000  6.4447994e+000
C000-009  6.3327808e+000  3.7882950e+000  6.8313036e+000
C001-001  6.0558600e+000  3.7872412e+000  7.1767225e+000
C001-002  5.7516217e+000  3.7124693e+000  7.4582033e+000
C001-003  5.4415579e+000  3.5875628e+000  7.6840725e+000
C001-004  5.1333880e+000  3.4688444e+000  7.8663878e+000
C001-005  4.8183713e+000  3.4127705e+000  8.0196991e+000
C001-006  4.4970593e+000  3.3524249e+000  8.1280832e+000
C001-007  4.1689196e+000  3.2964458e+000  8.1946068e+000
C001-008  3.8399537e+000  3.2187059e+000  8.2081470e+000
C001-009  3.5077310e+000  3.1359601e+000  8.1721239e+000
C002-001  3.1955593e+000  3.0868611e+000  8.0575752e+000
C002-002  2.8838298e+000  3.0890465e+000  7.9299994e+000
C002-003  2.5845296e+000  3.1720085e+000  7.8552427e+000
C002-004  2.2999425e+000  3.2995808e+000  7.8223190e+000
C002-005  2.0262899e+000  3.4072807e+000  7.7299523e+000
C002-006  1.7557331e+000  3.5357993e+000  7.6315007e+000
C002-007  1.4645395e+000  3.6976917e+000  7.5470395e+000
C002-008  1.2217627e+000  3.8267298e+000  7.3422918e+000
C003-001  9.6859568e-001  3.8914185e+000  6.9009027e+000
C003-002  9.0995753e-001  3.8107889e+000  6.6996951e+000
C003-003  8.8637537e-001  3.7217176e+000  6.4985828e+000
C003-004  9.0415692e-001  3.6268969e+000  6.3028226e+000
C003-005  9.0910101e-001  3.5250635e+000  6.1177044e+000
C003-006  9.2993212e-001  3.4156103e+000  5.9374661e+000
C003-007  9.8683190e-001  3.2972660e+000  5.7673125e+000
C003-008  1.0451074e+000  3.1710689e+000  5.5999775e+000
C003-009  1.1131082e+000  3.0395637e+000  5.4329538e+000
C004-001  1.2000424e+000  2.9333701e+000  5.2656465e+000
C004-002  1.2642510e+000  2.8346467e+000  5.0853057e+000
C004-003  1.3307842e+000  2.7406478e+000  4.9067698e+000
C004-004  1.3913164e+000  2.6544733e+000  4.7227616e+000
C004-005  1.4549677e+000  2.5730946e+000  4.5336223e+000
C004-006  1.4766001e+000  2.5026946e+000  4.3197255e+000
C004-007  1.5029908e+000  2.4302459e+000  4.0945849e+000
C004-008  1.4580513e+000  2.3829834e+000  3.8482702e+000
C004-009  1.3829565e+000  2.3586597e+000  3.6001487e+000
C005-001  1.2987494e+000  2.3822925e+000  3.3707724e+000
C005-002  1.2572106e+000  2.4125500e+000  3.1432848e+000
C005-003  1.2440828e+000  2.4604127e+000  2.9202874e+000
C005-004  1.2231903e+000  2.5425262e+000  2.7158771e+000
C005-005  1.2087731e+000  2.6520343e+000  2.5261960e+000
C005-006  1.2094085e+000  2.7873256e+000  2.3480804e+000
C005-007  1.2536815e+000  2.9325547e+000  2.1681082e+000
C005-008  1.3316748e+000  3.0882449e+000  1.9897687e+000
C006-001  1.7091622e+000  3.3454154e+000  1.9039006e+000
C006-002  1.9964081e+000  3.3961535e+000  1.9587511e+000
C006-003  2.2758064e+000  3.4038622e+000  1.9934309e+000
C006-004  2.5353079e+000  3.3811202e+000  2.0120814e+000
C006-005  2.7747922e+000  3.3809566e+000  2.0130129e+000
C006-006  2.9991934e+000  3.3585000e+000  1.9945284e+000
C006-007  3.2071805e+000  3.3125808e+000  1.9551221e+000
C006-008  3.4027181e+000  3.2681291e+000  1.8953059e+000
C006-009  3.5907469e+000  3.2473137e+000  1.8243504e+000
C007-001  3.8722827e+000  3.2001011e+000  1.7639260e+000
C007-002  4.1468453e+000  3.1847179e+000  1.7173821e+000
C007-003  4.4122620e+000  3.1650336e+000  1.6811650e+000
C007-004  4.6700482e+000  3.1785316e+000  1.6582570e+000
C007-005  4.9236751e+000  3.1764402e+000  1.6503093e+000
C007-006  5.1674700e+000  3.2223001e+000  1.6535535e+000
C007-007  5.3979821e+000  3.3066013e+000  1.6666313e+000
C007-008  5.6210928e+000  3.3983285e+000  1.6934710e+000
C008-001  5.8676085e+000  3.5140908e+000  1.8824321e+000
C008-002  5.8820982e+000  3.5428979e+000  2.0229642e+000
C008-003  5.8935413e+000  3.5397058e+000  2.1548576e+000
C008-004  5.8898020e+000  3.5407276e+000  2.2796552e+000
C008-005  5.8699450e+000  3.5627999e+000  2.3989542e+000
C008-006  5.8374462e+000  3.5795808e+000  2.5137808e+000
C008-007  5.7926188e+000  3.6185875e+000  2.6208873e+000
C008-008  5.7353215e+000  3.6534963e+000  2.7238946e+000
C008-009  5.6729655e+000  3.7137885e+000  2.8048577e+000
C009-001  5.6772971e+000  3.8296428e+000  2.9023407e+000
C009-002  5.6884341e+000  3.9320288e+000  3.0024288e+000
C009-003  5.7067933e+000  4.0345235e+000  3.0913186e+000
C009-004  5.7308583e+000  4.1177926e+000  3.1880016e+000
C009-005  5.7613435e+000  4.2022891e+000  3.2722857e+000
C009-006  5.7983866e+000  4.2644205e+000  3.3679698e+000
C009-007  5.8410769e+000  4.3110442e+000  3.4671376e+000
C009-008  5.8892031e+000  4.3472786e+000  3.5645955e+000
C010-001  5.6929789e+000  4.4899893e+000  3.7865083e+000
C010-002  5.3862824e+000  4.4551463e+000  3.9780195e+000
C010-003  5.0890245e+000  4.4033494e+000  4.1587267e+000
C010-004  4.8026052e+000  4.3800001e+000  4.3317952e+000
C010-005  4.5206814e+000  4.3802028e+000  4.5054784e+000
C010-006  4.2400832e+000  4.3768997e+000  4.6808357e+000
C010-007  3.9598675e+000  4.3795671e+000  4.8602390e+000
C010-008  3.6846418e+000  4.4255056e+000  5.0427842e+000
C010-009  3.4132371e+000  4.4713326e+000  5.2244248e+000
C011-001  3.0850797e+000  4.5619383e+000  5.4036903e+000
C011-002  2.7855737e+000  4.6524000e+000  5.5809689e+000
C011-003  2.5022421e+000  4.6973138e+000  5.7662249e+000
C011-004  2.2369437e+000  4.7431998e+000  5.9583964e+000
C011-005  1.9762367e+000  4.7205000e+000  6.1659155e+000
C011-006  1.7209191e+000  4.6315475e+000  6.3878722e+000
C011-007  1.4734951e+000  4.4746037e+000  6.6225371e+000
C011-008  1.2312373e+000  4.2591619e+000  6.8714042e+000
