# Supplementary material for: Deciphering the influence of evolutionary legacy and functional constraints on the patella: an example in modern rhinoceroses amongst perissodactyls
Source: PeerJ. 2024 Oct 25;12:e18067. doi: 10.7717/peerj.18067 (PMC11514768; doi:10.7717/peerj.18067)
Supplement: Supplemental Information 9 — For each specimen, the dataset is composed of the coordinates of the 6 anatomical landmarks and 103 curve sliding semi-landmarks. The template (C. simum AMNH M-51854) is composed in addition of 461 surface sliding semi-landmarks. [file peerj-12-18067-s009.zip › Dicerorhinus_sumatrensis_1949_1_11_1_Patella.pts]

Version 1.0
109
S000 -5.9321737e+000 -3.0065582e+000 -2.6623924e+000
S001 -1.2934642e+000 -6.0681367e+000 -1.8154110e+000
S002 -3.9062171e+000 -5.4411101e+000 -6.3642735e+000
S003 -6.4140391e+000 -2.5997310e+000 -4.5144129e+000
S004 -6.3646078e+000 -8.9575320e-001 -5.6503239e+000
S005 -4.2875285e+000 -5.0257592e+000 -7.3553019e+000
C000-001 -5.9410796e+000 -2.6955173e+000 -2.3457112e+000
C000-002 -5.8105154e+000 -2.4065182e+000 -2.0657389e+000
C000-003 -5.5781946e+000 -2.1273873e+000 -1.8990769e+000
C000-004 -5.3764310e+000 -1.9303700e+000 -1.6882929e+000
C000-005 -5.1415725e+000 -1.7797821e+000 -1.5069026e+000
C000-006 -4.8889575e+000 -1.6912289e+000 -1.3112113e+000
C000-007 -4.6060853e+000 -1.6580988e+000 -1.1120427e+000
C000-008 -4.3460174e+000 -1.7239543e+000 -8.3134460e-001
C000-009 -4.0497942e+000 -1.8355609e+000 -5.8322841e-001
C001-001 -3.7385347e+000 -2.0077612e+000 -4.1880298e-001
C001-002 -3.4164720e+000 -2.1733985e+000 -2.8664497e-001
C001-003 -3.0665612e+000 -2.3165548e+000 -2.5724810e-001
C001-004 -2.7397947e+000 -2.4692404e+000 -2.7322811e-001
C001-005 -2.4513848e+000 -2.6488044e+000 -2.6860219e-001
C001-006 -2.1860049e+000 -2.8543110e+000 -2.3450845e-001
C001-007 -1.9293894e+000 -3.0635049e+000 -2.5127786e-001
C001-008 -1.6931162e+000 -3.2609613e+000 -3.6236998e-001
C001-009 -1.4783573e+000 -3.4729505e+000 -4.7657755e-001
C002-001 -1.2606667e+000 -3.7446034e+000 -6.7107332e-001
C002-002 -1.0868064e+000 -4.0296297e+000 -8.3093637e-001
C002-003 -9.6348703e-001 -4.3227730e+000 -9.6744514e-001
C002-004 -8.9137936e-001 -4.6246810e+000 -1.0832871e+000
C002-005 -8.6991853e-001 -4.9214191e+000 -1.2143356e+000
C002-006 -8.9825046e-001 -5.2147665e+000 -1.3551636e+000
C002-007 -9.7333252e-001 -5.5143967e+000 -1.4898778e+000
C002-008 -1.1149855e+000 -5.7747655e+000 -1.6740723e+000
C003-001 -1.2432693e+000 -6.0873780e+000 -2.0289598e+000
C003-002 -1.1841390e+000 -6.0967054e+000 -2.2484982e+000
C003-003 -1.1733208e+000 -6.0629010e+000 -2.4672689e+000
C003-004 -1.2042789e+000 -6.0003595e+000 -2.6602294e+000
C003-005 -1.2416016e+000 -5.9255066e+000 -2.8330777e+000
C003-006 -1.2668414e+000 -5.8447890e+000 -3.0002925e+000
C003-007 -1.2844553e+000 -5.7557368e+000 -3.1659064e+000
C003-008 -1.2960311e+000 -5.6678410e+000 -3.3346245e+000
C003-009 -1.3150963e+000 -5.6019702e+000 -3.5052624e+000
C004-001 -1.3604068e+000 -5.5347753e+000 -3.6710653e+000
C004-002 -1.4220465e+000 -5.4436622e+000 -3.8352079e+000
C004-003 -1.4998225e+000 -5.3354874e+000 -3.9946001e+000
C004-004 -1.5906965e+000 -5.2322903e+000 -4.1592984e+000
C004-005 -1.6934147e+000 -5.1420255e+000 -4.3349710e+000
C004-006 -1.8072692e+000 -5.0738955e+000 -4.5267148e+000
C004-007 -1.9364229e+000 -4.9763775e+000 -4.7109590e+000
C004-008 -2.0752501e+000 -4.9359646e+000 -4.9245019e+000
C004-009 -2.2283692e+000 -4.8907290e+000 -5.1391459e+000
C005-001 -2.3594208e+000 -4.8856688e+000 -5.3682041e+000
C005-002 -2.5132954e+000 -4.9211721e+000 -5.5822201e+000
C005-003 -2.6578038e+000 -5.0060086e+000 -5.7741714e+000
C005-004 -2.8156593e+000 -5.0855198e+000 -5.9374490e+000
C005-005 -2.9708862e+000 -5.1955204e+000 -6.0711226e+000
C005-006 -3.1621249e+000 -5.2901969e+000 -6.1777086e+000
C005-007 -3.3881052e+000 -5.3780494e+000 -6.2590580e+000
C005-008 -3.6482863e+000 -5.4288735e+000 -6.3209205e+000
C006-001 -3.9827814e+000 -5.3293271e+000 -6.1669111e+000
C006-002 -4.0632176e+000 -5.1865349e+000 -5.9917431e+000
C006-003 -4.1432686e+000 -5.0205693e+000 -5.8407087e+000
C006-004 -4.2329364e+000 -4.8490539e+000 -5.7090902e+000
C006-005 -4.3376288e+000 -4.6755004e+000 -5.5942650e+000
C006-006 -4.4541311e+000 -4.4945803e+000 -5.4977503e+000
C006-007 -4.5708489e+000 -4.2944126e+000 -5.4256892e+000
C006-008 -4.7052841e+000 -4.0919175e+000 -5.3690128e+000
C006-009 -4.8660989e+000 -3.8977318e+000 -5.3219848e+000
C007-001 -5.0440202e+000 -3.6913352e+000 -5.2886539e+000
C007-002 -5.2128167e+000 -3.4914434e+000 -5.2472878e+000
C007-003 -5.3888745e+000 -3.3153856e+000 -5.1928973e+000
C007-004 -5.5423503e+000 -3.1389329e+000 -5.1127839e+000
C007-005 -5.7064638e+000 -2.9881711e+000 -5.0192699e+000
C007-006 -5.8861899e+000 -2.8688986e+000 -4.9179626e+000
C007-007 -6.0722146e+000 -2.7771943e+000 -4.8026614e+000
C007-008 -6.2499232e+000 -2.6966741e+000 -4.6650672e+000
C008-001 -6.3908539e+000 -2.6121547e+000 -4.4012017e+000
C008-002 -6.3530359e+000 -2.6036592e+000 -4.2926803e+000
C008-003 -6.3419046e+000 -2.6313517e+000 -4.1867266e+000
C008-004 -6.2809539e+000 -2.6196873e+000 -4.0800004e+000
C008-005 -6.2651510e+000 -2.6515129e+000 -3.9784422e+000
C008-006 -6.2486920e+000 -2.6864665e+000 -3.8782706e+000
C008-007 -6.2296562e+000 -2.7253108e+000 -3.7784903e+000
C008-008 -6.1685128e+000 -2.7481430e+000 -3.6813264e+000
C008-009 -6.1148925e+000 -2.7813997e+000 -3.5891612e+000
C009-001 -6.0651932e+000 -2.8437879e+000 -3.5091553e+000
C009-002 -6.0171843e+000 -2.8938954e+000 -3.4226534e+000
C009-003 -5.9929996e+000 -2.9437621e+000 -3.3302345e+000
C009-004 -5.9740801e+000 -2.9829607e+000 -3.2328579e+000
C009-005 -5.9696498e+000 -3.0158699e+000 -3.1298749e+000
C009-006 -5.9630041e+000 -3.0339439e+000 -3.0203884e+000
C009-007 -5.9591546e+000 -3.0398293e+000 -2.9041440e+000
C009-008 -5.9496813e+000 -3.0304966e+000 -2.7832477e+000
C010-001 -5.6769304e+000 -3.1898937e+000 -2.6269345e+000
C010-002 -5.3634486e+000 -3.3499300e+000 -2.6116378e+000
C010-003 -5.0746293e+000 -3.5217879e+000 -2.5808172e+000
C010-004 -4.8101325e+000 -3.7127056e+000 -2.5302174e+000
C010-005 -4.5587277e+000 -3.9162102e+000 -2.4657204e+000
C010-006 -4.3110557e+000 -4.1223798e+000 -2.3948553e+000
C010-007 -4.0767221e+000 -4.3409672e+000 -2.3101642e+000
C010-008 -3.8453681e+000 -4.5616508e+000 -2.2194841e+000
C010-009 -3.6300063e+000 -4.7973547e+000 -2.1130202e+000
C011-001 -3.3882771e+000 -5.0436778e+000 -2.0027137e+000
C011-002 -3.1636257e+000 -5.2796526e+000 -1.8991320e+000
C011-003 -2.9363017e+000 -5.4911728e+000 -1.8150437e+000
C011-004 -2.7048960e+000 -5.6805987e+000 -1.7494341e+000
C011-005 -2.4528601e+000 -5.8321061e+000 -1.7105564e+000
C011-006 -2.1916256e+000 -5.9681025e+000 -1.6845188e+000
C011-007 -1.9005011e+000 -6.0525136e+000 -1.6914679e+000
C011-008 -1.5937545e+000 -6.0868196e+000 -1.7327083e+000
