# Supplementary material for: Deciphering the influence of evolutionary legacy and functional constraints on the patella: an example in modern rhinoceroses amongst perissodactyls
Source: PeerJ. 2024 Oct 25;12:e18067. doi: 10.7717/peerj.18067 (PMC11514768; doi:10.7717/peerj.18067)
Supplement: Supplemental Information 9 — For each specimen, the dataset is composed of the coordinates of the 6 anatomical landmarks and 103 curve sliding semi-landmarks. The template (C. simum AMNH M-51854) is composed in addition of 461 surface sliding semi-landmarks. [file peerj-12-18067-s009.zip › Dicerorhinus_sumatrensis_2004_23_Patella.pts]

Version 1.0
109
S000 -4.3802452e+000 -1.9373865e+000 -1.1917124e+000
S001 -7.2363253e+000 -5.0430479e+000 -4.3524370e+000
S002 -4.0237875e+000 -2.0316899e+000 -5.9793739e+000
S003 -2.3516364e+000 -8.0772156e-001 -2.2570722e+000
S004 -1.3634902e+000 -9.9225032e-001 -1.5570686e+000
S005 -2.8793871e+000 -9.9609411e-001 -6.1174717e+000
C000-001 -4.4230332e+000 -2.1806901e+000 -9.2525429e-001
C000-002 -4.4380984e+000 -2.4776711e+000 -7.0477444e-001
C000-003 -4.3835554e+000 -2.7977138e+000 -5.6388843e-001
C000-004 -4.3739972e+000 -3.1059844e+000 -4.7083658e-001
C000-005 -4.3669786e+000 -3.4122446e+000 -4.4201300e-001
C000-006 -4.4603853e+000 -3.7262063e+000 -4.1977701e-001
C000-007 -4.5305481e+000 -4.0422716e+000 -4.7272158e-001
C000-008 -4.6053143e+000 -4.3637776e+000 -5.8865327e-001
C000-009 -4.7398300e+000 -4.6920290e+000 -7.2539359e-001
C001-001 -4.8865609e+000 -4.9393721e+000 -8.6577094e-001
C001-002 -5.0535784e+000 -5.1563911e+000 -1.0033174e+000
C001-003 -5.2111940e+000 -5.3472009e+000 -1.1615838e+000
C001-004 -5.3567939e+000 -5.5146513e+000 -1.3404292e+000
C001-005 -5.5016956e+000 -5.6521668e+000 -1.5360827e+000
C001-006 -5.6416812e+000 -5.7636561e+000 -1.7493887e+000
C001-007 -5.7169828e+000 -5.8862400e+000 -1.9936798e+000
C001-008 -5.8329086e+000 -5.9537492e+000 -2.2447937e+000
C001-009 -5.9391193e+000 -5.9998889e+000 -2.5132797e+000
C002-001 -6.0600286e+000 -6.0324535e+000 -2.8039277e+000
C002-002 -6.2165565e+000 -6.0137172e+000 -3.0607128e+000
C002-003 -6.4028172e+000 -5.9855628e+000 -3.2860096e+000
C002-004 -6.5751247e+000 -5.9314718e+000 -3.4995067e+000
C002-005 -6.7154651e+000 -5.8215213e+000 -3.7046971e+000
C002-006 -6.8524427e+000 -5.6785126e+000 -3.8919058e+000
C002-007 -7.0102277e+000 -5.5207396e+000 -4.0647020e+000
C002-008 -7.1796365e+000 -5.3231888e+000 -4.2322340e+000
C003-001 -7.1281958e+000 -4.9761467e+000 -4.5402880e+000
C003-002 -6.9805365e+000 -4.9162545e+000 -4.6861987e+000
C003-003 -6.8420553e+000 -4.8677335e+000 -4.8198638e+000
C003-004 -6.6995401e+000 -4.8285513e+000 -4.9353881e+000
C003-005 -6.5435700e+000 -4.8019280e+000 -5.0165730e+000
C003-006 -6.3805819e+000 -4.7880778e+000 -5.0676589e+000
C003-007 -6.2157502e+000 -4.7837777e+000 -5.1011376e+000
C003-008 -6.0507436e+000 -4.7820234e+000 -5.1384792e+000
C003-009 -5.8778038e+000 -4.7857676e+000 -5.1668296e+000
C004-001 -5.6641960e+000 -4.7078457e+000 -5.1714110e+000
C004-002 -5.4571252e+000 -4.6310515e+000 -5.1747308e+000
C004-003 -5.2595110e+000 -4.5482483e+000 -5.1913867e+000
C004-004 -5.0726633e+000 -4.4568996e+000 -5.1925421e+000
C004-005 -4.8915248e+000 -4.3559475e+000 -5.2185955e+000
C004-006 -4.7133913e+000 -4.2468896e+000 -5.2653584e+000
C004-007 -4.5425668e+000 -4.1330829e+000 -5.3562827e+000
C004-008 -4.3905692e+000 -4.0142632e+000 -5.4890223e+000
C004-009 -4.2458916e+000 -3.8868482e+000 -5.6273689e+000
C005-001 -4.1352448e+000 -3.7257373e+000 -5.7608552e+000
C005-002 -4.0517669e+000 -3.5524809e+000 -5.8759561e+000
C005-003 -4.0073977e+000 -3.3700902e+000 -5.9878588e+000
C005-004 -3.9929001e+000 -3.1777225e+000 -6.0844936e+000
C005-005 -3.9842865e+000 -2.9723344e+000 -6.1386738e+000
C005-006 -3.9758959e+000 -2.7541018e+000 -6.1470642e+000
C005-007 -3.9922683e+000 -2.5230904e+000 -6.1303205e+000
C005-008 -4.0134487e+000 -2.2802925e+000 -6.0744057e+000
C006-001 -4.0506167e+000 -1.9858556e+000 -5.7530112e+000
C006-002 -4.0004272e+000 -1.9449936e+000 -5.5205979e+000
C006-003 -3.9269960e+000 -1.8962609e+000 -5.2959318e+000
C006-004 -3.8445110e+000 -1.8347616e+000 -5.0732031e+000
C006-005 -3.7261517e+000 -1.7690389e+000 -4.8566494e+000
C006-006 -3.5752139e+000 -1.6991280e+000 -4.6475191e+000
C006-007 -3.4038854e+000 -1.6203576e+000 -4.4404082e+000
C006-008 -3.2230635e+000 -1.5255281e+000 -4.2268825e+000
C006-009 -3.0225034e+000 -1.4171860e+000 -4.0107074e+000
C007-001 -2.8063774e+000 -1.3005402e+000 -3.7893569e+000
C007-002 -2.6111062e+000 -1.2046382e+000 -3.5808420e+000
C007-003 -2.4614358e+000 -1.1147430e+000 -3.3731451e+000
C007-004 -2.3602231e+000 -1.0300239e+000 -3.1689978e+000
C007-005 -2.3011062e+000 -9.5340437e-001 -2.9722657e+000
C007-006 -2.3053045e+000 -8.6985958e-001 -2.7839448e+000
C007-007 -2.2984657e+000 -8.2465994e-001 -2.6059778e+000
C007-008 -2.3214564e+000 -7.9542601e-001 -2.4329219e+000
C008-001 -2.4249885e+000 -8.6358273e-001 -2.1531277e+000
C008-002 -2.5017722e+000 -9.2995858e-001 -2.0564408e+000
C008-003 -2.6029289e+000 -9.8571122e-001 -1.9793844e+000
C008-004 -2.7112107e+000 -1.0480444e+000 -1.9132457e+000
C008-005 -2.8295248e+000 -1.1138284e+000 -1.8595959e+000
C008-006 -2.9575317e+000 -1.1832440e+000 -1.8179598e+000
C008-007 -3.0833642e+000 -1.2726872e+000 -1.7760184e+000
C008-008 -3.2206109e+000 -1.3666478e+000 -1.7471124e+000
C008-009 -3.3896792e+000 -1.4289858e+000 -1.7525122e+000
C009-001 -3.5252120e+000 -1.4931240e+000 -1.6943910e+000
C009-002 -3.6594360e+000 -1.5456588e+000 -1.6401168e+000
C009-003 -3.7941468e+000 -1.5832112e+000 -1.5942639e+000
C009-004 -3.9205558e+000 -1.6232021e+000 -1.5451657e+000
C009-005 -4.0354276e+000 -1.6717300e+000 -1.4880702e+000
C009-006 -4.1374340e+000 -1.7299961e+000 -1.4223639e+000
C009-007 -4.2340937e+000 -1.7884285e+000 -1.3526338e+000
C009-008 -4.3154526e+000 -1.8581619e+000 -1.2744665e+000
C010-001 -4.5535774e+000 -2.0805171e+000 -1.3739662e+000
C010-002 -4.6524138e+000 -2.2787702e+000 -1.5606576e+000
C010-003 -4.7560239e+000 -2.4728913e+000 -1.7457063e+000
C010-004 -4.8788214e+000 -2.6528308e+000 -1.9249831e+000
C010-005 -5.0068769e+000 -2.8290150e+000 -2.1006470e+000
C010-006 -5.1369371e+000 -3.0043771e+000 -2.2728181e+000
C010-007 -5.2929707e+000 -3.1604109e+000 -2.4359474e+000
C010-008 -5.4608712e+000 -3.3072166e+000 -2.5937872e+000
C010-009 -5.6431718e+000 -3.4417398e+000 -2.7471502e+000
C011-001 -5.8944926e+000 -3.6100233e+000 -2.9605083e+000
C011-002 -6.1474338e+000 -3.7649374e+000 -3.1683154e+000
C011-003 -6.4068222e+000 -3.8883619e+000 -3.3539689e+000
C011-004 -6.6427517e+000 -4.0170259e+000 -3.5267260e+000
C011-005 -6.8577309e+000 -4.1576705e+000 -3.6915936e+000
C011-006 -7.0484271e+000 -4.3254180e+000 -3.8582001e+000
C011-007 -7.2122540e+000 -4.5320253e+000 -4.0349841e+000
C011-008 -7.2854600e+000 -4.7909422e+000 -4.2159886e+000
