# Supplementary material for: Deciphering the influence of evolutionary legacy and functional constraints on the patella: an example in modern rhinoceroses amongst perissodactyls
Source: PeerJ. 2024 Oct 25;12:e18067. doi: 10.7717/peerj.18067 (PMC11514768; doi:10.7717/peerj.18067)
Supplement: Supplemental Information 9 — For each specimen, the dataset is composed of the coordinates of the 6 anatomical landmarks and 103 curve sliding semi-landmarks. The template (C. simum AMNH M-51854) is composed in addition of 461 surface sliding semi-landmarks. [file peerj-12-18067-s009.zip › Dicerorhinus_sumatrensis_M81892_Patella.pts]

Version 1.0
109
S000  1.0184300e+001  1.5644009e+000  7.1889877e-002
S001  1.0706982e+001 -4.1367660e+000  1.3536813e+000
S002  1.4597686e+001 -1.1471151e+000  8.8982725e-001
S003  1.2411518e+001  2.9922824e+000  4.5253992e-001
S004  1.2032603e+001  4.0007024e+000  1.8624170e+000
S005  1.5619243e+001  3.2112375e-002  5.6418610e-001
C000-001  9.8269339e+000  1.5511514e+000  2.1960399e-001
C000-002  9.4885750e+000  1.5018152e+000  4.1643769e-001
C000-003  9.2077503e+000  1.4103991e+000  6.4080536e-001
C000-004  8.9731474e+000  1.2852098e+000  8.5452437e-001
C000-005  8.8014574e+000  1.1300958e+000  1.0698662e+000
C000-006  8.6071529e+000  9.5200759e-001  1.2376540e+000
C000-007  8.3416071e+000  7.2237599e-001  1.3378329e+000
C000-008  8.1651964e+000  4.4943136e-001  1.4581995e+000
C000-009  8.1340513e+000  2.1584037e-001  1.6516137e+000
C001-001  8.2127523e+000 -8.3096988e-002  1.7975575e+000
C001-002  8.2274723e+000 -4.2711067e-001  1.8790309e+000
C001-003  8.2190514e+000 -7.6343226e-001  1.9374100e+000
C001-004  8.2501097e+000 -1.0817491e+000  2.0106432e+000
C001-005  8.3117990e+000 -1.3903613e+000  2.0900548e+000
C001-006  8.3235149e+000 -1.7109206e+000  2.1334732e+000
C001-007  8.3516064e+000 -2.0460713e+000  2.1763015e+000
C001-008  8.4795332e+000 -2.3485134e+000  2.2570190e+000
C001-009  8.6713066e+000 -2.5645311e+000  2.3562512e+000
C002-001  8.9189348e+000 -2.7530079e+000  2.3633692e+000
C002-002  9.1872025e+000 -2.9014049e+000  2.3524179e+000
C002-003  9.3771448e+000 -3.1431334e+000  2.2806585e+000
C002-004  9.5149612e+000 -3.4547310e+000  2.1553307e+000
C002-005  9.7697544e+000 -3.5809162e+000  2.0603189e+000
C002-006  9.9783239e+000 -3.7760015e+000  1.9111587e+000
C002-007  1.0191058e+001 -3.9737198e+000  1.7286506e+000
C002-008  1.0436419e+001 -4.1068635e+000  1.5369685e+000
C003-001  1.0848910e+001 -4.0980787e+000  1.3700967e+000
C003-002  1.0988630e+001 -4.0284157e+000  1.3992982e+000
C003-003  1.1119076e+001 -3.9374304e+000  1.4375691e+000
C003-004  1.1254704e+001 -3.8456514e+000  1.4765865e+000
C003-005  1.1372465e+001 -3.7245867e+000  1.5283755e+000
C003-006  1.1507135e+001 -3.6050875e+000  1.5793536e+000
C003-007  1.1617586e+001 -3.4560382e+000  1.6442275e+000
C003-008  1.1770242e+001 -3.3165715e+000  1.7017370e+000
C003-009  1.1887945e+001 -3.1436515e+000  1.7760271e+000
C004-001  1.1988711e+001 -2.9839246e+000  1.8692273e+000
C004-002  1.2112065e+001 -2.8291833e+000  1.9488624e+000
C004-003  1.2258018e+001 -2.6844633e+000  2.0030944e+000
C004-004  1.2402702e+001 -2.5333064e+000  2.0526805e+000
C004-005  1.2567246e+001 -2.3983245e+000  2.0696104e+000
C004-006  1.2720822e+001 -2.2411945e+000  2.1036646e+000
C004-007  1.2879840e+001 -2.0764577e+000  2.1320848e+000
C004-008  1.3041460e+001 -1.8938758e+000  2.1578710e+000
C004-009  1.3236450e+001 -1.7762438e+000  2.1261358e+000
C005-001  1.3480184e+001 -1.6472440e+000  2.1623983e+000
C005-002  1.3733459e+001 -1.6703168e+000  2.0888622e+000
C005-003  1.3945679e+001 -1.6829365e+000  1.9861916e+000
C005-004  1.4125715e+001 -1.6194352e+000  1.8822227e+000
C005-005  1.4275949e+001 -1.5598323e+000  1.7395093e+000
C005-006  1.4391489e+001 -1.5255544e+000  1.5405486e+000
C005-007  1.4483793e+001 -1.4409322e+000  1.3271104e+000
C005-008  1.4552658e+001 -1.3194503e+000  1.0989772e+000
C006-001  1.4351618e+001 -9.8994726e-001  8.7112916e-001
C006-002  1.4133466e+001 -8.0941212e-001  8.7348378e-001
C006-003  1.3938625e+001 -6.2729430e-001  8.6599106e-001
C006-004  1.3776817e+001 -4.3108526e-001  8.7577760e-001
C006-005  1.3639747e+001 -2.3268306e-001  8.7789035e-001
C006-006  1.3528785e+001 -2.9358493e-002  8.7705559e-001
C006-007  1.3430897e+001  1.7357321e-001  8.5146141e-001
C006-008  1.3364397e+001  3.8610932e-001  8.3508164e-001
C006-009  1.3315828e+001  6.0230511e-001  8.0566609e-001
C007-001  1.3300098e+001  9.8656011e-001  7.3921454e-001
C007-002  1.3283022e+001  1.3477896e+000  7.0561087e-001
C007-003  1.3242227e+001  1.6792506e+000  6.8588340e-001
C007-004  1.3173823e+001  1.9801805e+000  6.8055636e-001
C007-005  1.3075857e+001  2.2484579e+000  6.6713339e-001
C007-006  1.2951230e+001  2.4845753e+000  6.4297849e-001
C007-007  1.2798002e+001  2.6854467e+000  5.8035809e-001
C007-008  1.2614242e+001  2.8518887e+000  4.9835384e-001
C008-001  1.2289119e+001  2.9805276e+000  5.0635147e-001
C008-002  1.2163835e+001  2.9506576e+000  5.4410815e-001
C008-003  1.2035837e+001  2.9079447e+000  5.6334883e-001
C008-004  1.1907040e+001  2.8550599e+000  5.6557059e-001
C008-005  1.1781214e+001  2.7881348e+000  5.6435710e-001
C008-006  1.1658736e+001  2.7029493e+000  5.6866050e-001
C008-007  1.1537274e+001  2.6009390e+000  5.7424992e-001
C008-008  1.1415937e+001  2.4860804e+000  5.6898028e-001
C008-009  1.1296219e+001  2.3579147e+000  5.4936188e-001
C009-001  1.1202495e+001  2.2307913e+000  5.1782370e-001
C009-002  1.1099720e+001  2.1022110e+000  4.9673155e-001
C009-003  1.0997385e+001  2.0048237e+000  4.1272393e-001
C009-004  1.0885829e+001  1.9215215e+000  3.2887015e-001
C009-005  1.0762959e+001  1.8373618e+000  2.6765922e-001
C009-006  1.0632844e+001  1.7718740e+000  1.8257743e-001
C009-007  1.0491809e+001  1.6985531e+000  1.2633735e-001
C009-008  1.0341983e+001  1.6280099e+000  8.2960591e-002
C010-001  1.0232514e+001  1.2946014e+000  1.1452368e-001
C010-002  1.0275699e+001  1.0100853e+000  1.8561462e-001
C010-003  1.0320050e+001  7.1863633e-001  2.7679539e-001
C010-004  1.0365627e+001  4.2052990e-001  3.7210444e-001
C010-005  1.0399070e+001  1.0549176e-001  4.2022833e-001
C010-006  1.0429710e+001 -2.1993671e-001  4.6477789e-001
C010-007  1.0455114e+001 -5.5741638e-001  4.9666327e-001
C010-008  1.0477286e+001 -9.0639305e-001  5.2389348e-001
C010-009  1.0491212e+001 -1.2672395e+000  5.2635193e-001
C011-001  1.0498559e+001 -1.6613061e+000  5.1100713e-001
C011-002  1.0504966e+001 -2.0340171e+000  5.0236964e-001
C011-003  1.0508184e+001 -2.3842392e+000  4.7795588e-001
C011-004  1.0518773e+001 -2.7191253e+000  4.9367478e-001
C011-005  1.0537547e+001 -3.0412710e+000  5.5747515e-001
C011-006  1.0559717e+001 -3.3602481e+000  6.4859641e-001
C011-007  1.0599000e+001 -3.6527190e+000  8.3595037e-001
C011-008  1.0644751e+001 -3.9293780e+000  1.0632842e+000
