# Supplementary material for: Deciphering the influence of evolutionary legacy and functional constraints on the patella: an example in modern rhinoceroses amongst perissodactyls
Source: PeerJ. 2024 Oct 25;12:e18067. doi: 10.7717/peerj.18067 (PMC11514768; doi:10.7717/peerj.18067)
Supplement: Supplemental Information 9 — For each specimen, the dataset is composed of the coordinates of the 6 anatomical landmarks and 103 curve sliding semi-landmarks. The template (C. simum AMNH M-51854) is composed in addition of 461 surface sliding semi-landmarks. [file peerj-12-18067-s009.zip › Diceros_bicornis_1879_9_26_6_Patella.pts]

Version 1.0
109
S000  5.3557591e+000  3.4187920e+000  6.9766769e+000
S001  8.2252693e-001  4.8447294e+000  2.7213602e+000
S002  5.5078444e+000  7.6451664e+000  2.2233562e+000
S003  7.4932652e+000  4.6731372e+000  6.1092668e+000
S004  9.1543388e+000  2.9209616e+000  5.5936356e+000
S005  6.4775429e+000  7.9986272e+000  2.2095184e+000
C000-001  5.2971263e+000  2.9783282e+000  6.9589615e+000
C000-002  5.1999474e+000  2.5883198e+000  6.9419250e+000
C000-003  5.0657287e+000  2.2503240e+000  6.9245152e+000
C000-004  4.8919854e+000  1.9640174e+000  6.9092598e+000
C000-005  4.6770763e+000  1.7251195e+000  6.8796697e+000
C000-006  4.4376903e+000  1.5279726e+000  6.7673707e+000
C000-007  4.1656222e+000  1.3774261e+000  6.6167417e+000
C000-008  3.8632874e+000  1.2746828e+000  6.4269538e+000
C000-009  3.5356507e+000  1.2223852e+000  6.1966481e+000
C001-001  3.2120197e+000  1.2098793e+000  5.9920640e+000
C001-002  2.8982642e+000  1.2242849e+000  5.7793331e+000
C001-003  2.5965357e+000  1.2655429e+000  5.5586376e+000
C001-004  2.2846024e+000  1.3273462e+000  5.3611422e+000
C001-005  1.9973559e+000  1.4225234e+000  5.1315126e+000
C001-006  1.7346057e+000  1.5502751e+000  4.8711457e+000
C001-007  1.4741368e+000  1.7073290e+000  4.6018319e+000
C001-008  1.2587801e+000  1.8966520e+000  4.2903275e+000
C001-009  1.0958536e+000  2.1111503e+000  3.9541078e+000
C002-001  1.0023324e+000  2.3134079e+000  3.6422148e+000
C002-002  8.8845861e-001  2.5429304e+000  3.3864183e+000
C002-003  7.9491526e-001  2.7968307e+000  3.1753545e+000
C002-004  7.2122347e-001  3.0763793e+000  3.0106781e+000
C002-005  6.6763550e-001  3.3841107e+000  2.8924534e+000
C002-006  6.4699811e-001  3.7197928e+000  2.8085914e+000
C002-007  6.1623460e-001  4.1043220e+000  2.7927794e+000
C002-008  6.6132873e-001  4.5020027e+000  2.7700176e+000
C003-001  9.6100700e-001  4.9979529e+000  2.6665552e+000
C003-002  1.1296865e+000  5.1159034e+000  2.5945919e+000
C003-003  1.3160248e+000  5.2031002e+000  2.5214446e+000
C003-004  1.5085410e+000  5.2756586e+000  2.4496338e+000
C003-005  1.7053452e+000  5.3411460e+000  2.3745103e+000
C003-006  1.9099839e+000  5.3946552e+000  2.2952280e+000
C003-007  2.1193831e+000  5.4489908e+000  2.2032509e+000
C003-008  2.3438470e+000  5.4696760e+000  2.1178305e+000
C003-009  2.5782385e+000  5.4711242e+000  2.0326142e+000
C004-001  2.8167176e+000  5.5058327e+000  1.9466223e+000
C004-002  3.0628777e+000  5.5169721e+000  1.8962241e+000
C004-003  3.3042538e+000  5.5547080e+000  1.8439074e+000
C004-004  3.5285573e+000  5.6317477e+000  1.7800893e+000
C004-005  3.7280736e+000  5.7481160e+000  1.7054120e+000
C004-006  3.9555738e+000  5.8499999e+000  1.6575388e+000
C004-007  4.1519065e+000  5.9969282e+000  1.5947648e+000
C004-008  4.3252544e+000  6.1762462e+000  1.5272992e+000
C004-009  4.4777470e+000  6.3842320e+000  1.4590310e+000
C005-001  4.6313543e+000  6.5572424e+000  1.4322594e+000
C005-002  4.7617507e+000  6.7307453e+000  1.4288141e+000
C005-003  4.8742557e+000  6.9008017e+000  1.4518025e+000
C005-004  4.9947968e+000  7.0513439e+000  1.5074701e+000
C005-005  5.1041679e+000  7.1948009e+000  1.5914301e+000
C005-006  5.1929440e+000  7.3397417e+000  1.7033824e+000
C005-007  5.2895312e+000  7.4661541e+000  1.8473185e+000
C005-008  5.3940835e+000  7.5706239e+000  2.0215042e+000
C006-001  5.5267434e+000  7.5989480e+000  2.5943456e+000
C006-002  5.6356258e+000  7.4513292e+000  2.9185541e+000
C006-003  5.7592783e+000  7.2937598e+000  3.1996276e+000
C006-004  5.8976145e+000  7.1249886e+000  3.4346936e+000
C006-005  6.0382438e+000  6.9788308e+000  3.6558058e+000
C006-006  6.1941910e+000  6.8314319e+000  3.8493114e+000
C006-007  6.3689404e+000  6.6688466e+000  3.9976993e+000
C006-008  6.5597463e+000  6.4942784e+000  4.0994263e+000
C006-009  6.7644773e+000  6.3383064e+000  4.2082400e+000
C007-001  6.9977756e+000  6.1247354e+000  4.3240395e+000
C007-002  7.2126284e+000  5.9041638e+000  4.4657140e+000
C007-003  7.3492584e+000  5.7780280e+000  4.7491288e+000
C007-004  7.4394202e+000  5.6516404e+000  5.0240216e+000
C007-005  7.5231309e+000  5.4612575e+000  5.2301426e+000
C007-006  7.5779662e+000  5.2510133e+000  5.4255042e+000
C007-007  7.5883136e+000  5.0508442e+000  5.6390948e+000
C007-008  7.5580258e+000  4.8590970e+000  5.8677006e+000
C008-001  7.4122214e+000  4.6011882e+000  6.2131400e+000
C008-002  7.3236532e+000  4.5318465e+000  6.3146973e+000
C008-003  7.2248530e+000  4.4529333e+000  6.3915105e+000
C008-004  7.1175771e+000  4.3830376e+000  6.4719329e+000
C008-005  6.9996238e+000  4.3131762e+000  6.5395980e+000
C008-006  6.8750668e+000  4.2507730e+000  6.6127162e+000
C008-007  6.7419710e+000  4.1913061e+000  6.6809378e+000
C008-008  6.5981750e+000  4.1323161e+000  6.7374544e+000
C008-009  6.4447737e+000  4.0752068e+000  6.7867117e+000
C009-001  6.2893271e+000  4.0681834e+000  6.8357606e+000
C009-002  6.1316080e+000  4.0319157e+000  6.8517385e+000
C009-003  5.9846325e+000  3.9823596e+000  6.8688741e+000
C009-004  5.8595142e+000  3.9124041e+000  6.8538966e+000
C009-005  5.7453985e+000  3.8348563e+000  6.8533058e+000
C009-006  5.6337070e+000  3.7497654e+000  6.8788261e+000
C009-007  5.5253940e+000  3.6543336e+000  6.9258714e+000
C009-008  5.4308186e+000  3.5448296e+000  6.9696827e+000
C010-001  5.0832648e+000  3.5441952e+000  6.8366666e+000
C010-002  4.8196096e+000  3.6653597e+000  6.6112590e+000
C010-003  4.5793371e+000  3.7688665e+000  6.3470206e+000
C010-004  4.3583031e+000  3.8552389e+000  6.0696154e+000
C010-005  4.1272321e+000  3.9458144e+000  5.8114300e+000
C010-006  3.8792474e+000  4.0467954e+000  5.5704041e+000
C010-007  3.6161757e+000  4.1578751e+000  5.3410001e+000
C010-008  3.3361893e+000  4.2831616e+000  5.1295781e+000
C010-009  3.0497258e+000  4.4158721e+000  4.9317446e+000
C011-001  2.7385921e+000  4.5453787e+000  4.7318945e+000
C011-002  2.4294207e+000  4.6731696e+000  4.5548964e+000
C011-003  2.1305854e+000  4.7856464e+000  4.3810267e+000
C011-004  1.8526686e+000  4.8702664e+000  4.1817842e+000
C011-005  1.5904083e+000  4.9325390e+000  3.9644227e+000
C011-006  1.3309197e+000  4.9848123e+000  3.7426679e+000
C011-007  1.1510051e+000  4.9545612e+000  3.4048195e+000
C011-008  9.5645136e-001  4.9316926e+000  3.0913036e+000
