# Supplementary material for: Deciphering the influence of evolutionary legacy and functional constraints on the patella: an example in modern rhinoceroses amongst perissodactyls
Source: PeerJ. 2024 Oct 25;12:e18067. doi: 10.7717/peerj.18067 (PMC11514768; doi:10.7717/peerj.18067)
Supplement: Supplemental Information 9 — For each specimen, the dataset is composed of the coordinates of the 6 anatomical landmarks and 103 curve sliding semi-landmarks. The template (C. simum AMNH M-51854) is composed in addition of 461 surface sliding semi-landmarks. [file peerj-12-18067-s009.zip › Diceros_bicornis_1944_278_Patella.pts]

Version 1.0
109
S000  7.2280073e+000  2.8873720e+000  4.7160025e+000
S001  2.0597863e+000  3.3106692e+000  1.3123815e+000
S002  1.4262238e+000  7.8700203e-001  6.2742510e+000
S003  6.9027538e+000  2.2621160e+000  7.6262083e+000
S004  7.5075974e+000  2.7139671e+000  9.0196133e+000
S005  1.0991101e+000  8.5415858e-001  7.2989578e+000
C000-001  7.5158119e+000  3.1890354e+000  4.6050639e+000
C000-002  7.6427822e+000  3.5780444e+000  4.5095201e+000
C000-003  7.6813884e+000  3.9265842e+000  4.3721085e+000
C000-004  7.7449017e+000  4.1866436e+000  4.2046742e+000
C000-005  7.8021741e+000  4.4070921e+000  4.0113592e+000
C000-006  7.7497525e+000  4.6296325e+000  3.7859120e+000
C000-007  7.5871224e+000  4.8415723e+000  3.5331192e+000
C000-008  7.3296037e+000  5.0313940e+000  3.2676375e+000
C000-009  6.9973350e+000  5.1915650e+000  3.0080760e+000
C001-001  6.7680197e+000  5.3288970e+000  2.7756593e+000
C001-002  6.5364251e+000  5.4486132e+000  2.5269294e+000
C001-003  6.3025241e+000  5.5383091e+000  2.2772772e+000
C001-004  6.0560098e+000  5.5986762e+000  2.0380814e+000
C001-005  5.8098679e+000  5.6217375e+000  1.7912536e+000
C001-006  5.5262127e+000  5.6319499e+000  1.5594933e+000
C001-007  5.1759372e+000  5.6500039e+000  1.3778080e+000
C001-008  4.7876763e+000  5.6578035e+000  1.2296691e+000
C001-009  4.3648987e+000  5.6426215e+000  1.1770918e+000
C002-001  4.0364456e+000  5.5254798e+000  1.1529425e+000
C002-002  3.7146778e+000  5.3730540e+000  1.1788327e+000
C002-003  3.4226878e+000  5.1869445e+000  1.1698136e+000
C002-004  3.1528788e+000  4.9646211e+000  1.1608037e+000
C002-005  2.9052174e+000  4.7017717e+000  1.1468158e+000
C002-006  2.6802068e+000  4.3803134e+000  1.0995729e+000
C002-007  2.4585121e+000  3.9596860e+000  1.0013906e+000
C002-008  2.2168903e+000  3.5484071e+000  1.0646077e+000
C003-001  1.9087588e+000  3.2906473e+000  1.4663730e+000
C003-002  1.7775450e+000  3.2872274e+000  1.6396608e+000
C003-003  1.6568875e+000  3.2815218e+000  1.8216704e+000
C003-004  1.5450513e+000  3.2732561e+000  2.0154610e+000
C003-005  1.4543959e+000  3.2828162e+000  2.2276800e+000
C003-006  1.3828802e+000  3.3057036e+000  2.4549003e+000
C003-007  1.3258212e+000  3.3348145e+000  2.6954477e+000
C003-008  1.2723663e+000  3.3544152e+000  2.9500115e+000
C003-009  1.2383832e+000  3.3878059e+000  3.2197690e+000
C004-001  1.2056550e+000  3.4055524e+000  3.4990878e+000
C004-002  1.1878271e+000  3.4264863e+000  3.7700570e+000
C004-003  1.1565186e+000  3.4078941e+000  4.0330167e+000
C004-004  1.1147633e+000  3.3544087e+000  4.2872581e+000
C004-005  1.0616437e+000  3.2644672e+000  4.5307546e+000
C004-006  1.0046333e+000  3.1506095e+000  4.7723098e+000
C004-007  9.3783039e-001  3.0039175e+000  5.0078359e+000
C004-008  8.5052228e-001  2.8025205e+000  5.2100415e+000
C004-009  7.5842047e-001  2.5744627e+000  5.4054503e+000
C005-001  7.2123832e-001  2.3520188e+000  5.5747671e+000
C005-002  7.0547122e-001  2.1158071e+000  5.6934333e+000
C005-003  7.2108197e-001  1.8959514e+000  5.8108888e+000
C005-004  7.6588547e-001  1.6850145e+000  5.9146929e+000
C005-005  8.4000707e-001  1.4845042e+000  6.0076342e+000
C005-006  9.4340247e-001  1.2829312e+000  6.0676455e+000
C005-007  1.0763503e+000  1.0990062e+000  6.1304588e+000
C005-008  1.2380209e+000  9.2892253e-001  6.1894784e+000
C006-001  1.7468617e+000  8.8436717e-001  6.2653337e+000
C006-002  2.0593615e+000  9.9640244e-001  6.3006663e+000
C006-003  2.3613787e+000  1.1227195e+000  6.3634462e+000
C006-004  2.6581509e+000  1.2419716e+000  6.4307318e+000
C006-005  2.9606645e+000  1.3236130e+000  6.4854493e+000
C006-006  3.2589927e+000  1.4026984e+000  6.5574684e+000
C006-007  3.5358932e+000  1.5231555e+000  6.6712608e+000
C006-008  3.8091311e+000  1.6342992e+000  6.7939076e+000
C006-009  4.0792089e+000  1.7362889e+000  6.9265499e+000
C007-001  4.4239869e+000  1.7457023e+000  7.1386757e+000
C007-002  4.7731466e+000  1.7520227e+000  7.2960553e+000
C007-003  5.1037698e+000  1.7868000e+000  7.4379416e+000
C007-004  5.4177408e+000  1.8411312e+000  7.5629649e+000
C007-005  5.7157240e+000  1.9148258e+000  7.6677356e+000
C007-006  6.0054359e+000  2.0051267e+000  7.7347622e+000
C007-007  6.3147278e+000  2.0797772e+000  7.7245350e+000
C007-008  6.6166258e+000  2.1608505e+000  7.6857133e+000
C008-001  7.0119333e+000  2.3180065e+000  7.4750056e+000
C008-002  7.1001759e+000  2.3644452e+000  7.3188882e+000
C008-003  7.1617584e+000  2.4108503e+000  7.1578536e+000
C008-004  7.1988649e+000  2.4533722e+000  6.9908700e+000
C008-005  7.2266183e+000  2.4634347e+000  6.8193517e+000
C008-006  7.2303085e+000  2.4648256e+000  6.6429300e+000
C008-007  7.2014518e+000  2.4840555e+000  6.4590149e+000
C008-008  7.1510839e+000  2.5162041e+000  6.2679615e+000
C008-009  7.0888448e+000  2.4796669e+000  6.0760908e+000
C009-001  7.0453568e+000  2.4789977e+000  5.8739347e+000
C009-002  7.0150299e+000  2.4949038e+000  5.6845756e+000
C009-003  7.0014505e+000  2.5166805e+000  5.5078702e+000
C009-004  7.0014820e+000  2.5516148e+000  5.3441334e+000
C009-005  7.0154963e+000  2.5983796e+000  5.1935086e+000
C009-006  7.0437899e+000  2.6568236e+000  5.0561404e+000
C009-007  7.0865874e+000  2.7273195e+000  4.9323039e+000
C009-008  7.1495466e+000  2.8031595e+000  4.8186817e+000
C010-001  6.9002733e+000  2.9066534e+000  4.5185862e+000
C010-002  6.5614791e+000  2.9624176e+000  4.3426971e+000
C010-003  6.2280774e+000  3.0219240e+000  4.1729078e+000
C010-004  5.9126191e+000  3.0566912e+000  3.9845331e+000
C010-005  5.6045952e+000  3.0899470e+000  3.7958815e+000
C010-006  5.3117013e+000  3.1040449e+000  3.5912912e+000
C010-007  5.0294085e+000  3.1094618e+000  3.3803825e+000
C010-008  4.7579246e+000  3.1059520e+000  3.1636097e+000
C010-009  4.4911704e+000  3.1060669e+000  2.9479406e+000
C011-001  4.2035313e+000  3.1195872e+000  2.7235758e+000
C011-002  3.9353528e+000  3.1050723e+000  2.4955180e+000
C011-003  3.6820488e+000  3.0806522e+000  2.2712700e+000
C011-004  3.4313209e+000  3.0633531e+000  2.0588026e+000
C011-005  3.1696789e+000  3.0711250e+000  1.8682563e+000
C011-006  2.9013786e+000  3.0941029e+000  1.6940624e+000
C011-007  2.6259587e+000  3.1239660e+000  1.5304462e+000
C011-008  2.3388436e+000  3.2006967e+000  1.4053745e+000
