# Supplementary material for: Deciphering the influence of evolutionary legacy and functional constraints on the patella: an example in modern rhinoceroses amongst perissodactyls
Source: PeerJ. 2024 Oct 25;12:e18067. doi: 10.7717/peerj.18067 (PMC11514768; doi:10.7717/peerj.18067)
Supplement: Supplemental Information 9 — For each specimen, the dataset is composed of the coordinates of the 6 anatomical landmarks and 103 curve sliding semi-landmarks. The template (C. simum AMNH M-51854) is composed in addition of 461 surface sliding semi-landmarks. [file peerj-12-18067-s009.zip › Diceros_bicornis_M113777_Patella.pts]

Version 1.0
109
S000  8.0365314e+000  7.3579949e-001 -2.9572487e-001
S001  4.5619745e+000 -4.5118475e+000  2.9706318e+000
S002  1.0522524e+001 -5.7341127e+000  1.5344925e+000
S003  1.0803141e+001  3.1793150e-001 -9.2536926e-002
S004  1.2097790e+001  9.3642157e-001  6.8896103e-001
S005  1.1440457e+001 -5.9894147e+000  1.7519294e+000
C000-001  7.7673616e+000  1.0497901e+000 -1.1663838e-001
C000-002  7.5105352e+000  1.2570325e+000  1.6697201e-001
C000-003  7.2433100e+000  1.4167807e+000  4.1746867e-001
C000-004  6.9783258e+000  1.5063425e+000  6.7799765e-001
C000-005  6.7072816e+000  1.5358392e+000  9.3588680e-001
C000-006  6.4581890e+000  1.4758018e+000  1.2194387e+000
C000-007  6.1902232e+000  1.3687838e+000  1.4891859e+000
C000-008  5.8847542e+000  1.2307770e+000  1.7371709e+000
C000-009  5.5577221e+000  1.0451738e+000  1.9780275e+000
C001-001  5.2473259e+000  7.8362000e-001  2.1438096e+000
C001-002  4.9935226e+000  5.0216740e-001  2.3194118e+000
C001-003  4.7595396e+000  2.2827338e-001  2.4825439e+000
C001-004  4.5799322e+000 -6.1154697e-002  2.6523018e+000
C001-005  4.4107394e+000 -3.4542081e-001  2.8103456e+000
C001-006  4.3158278e+000 -6.5002668e-001  2.9801860e+000
C001-007  4.2680497e+000 -9.5962602e-001  3.1487119e+000
C001-008  4.2440376e+000 -1.2712305e+000  3.3117003e+000
C001-009  4.2418771e+000 -1.5907766e+000  3.4730959e+000
C002-001  4.2380490e+000 -1.9320245e+000  3.5478303e+000
C002-002  4.2357116e+000 -2.2724893e+000  3.5903890e+000
C002-003  4.2295327e+000 -2.6069508e+000  3.6002662e+000
C002-004  4.2136860e+000 -2.9340355e+000  3.5760534e+000
C002-005  4.2038832e+000 -3.2579522e+000  3.5168822e+000
C002-006  4.1998329e+000 -3.5856030e+000  3.4208770e+000
C002-007  4.2187362e+000 -3.9243338e+000  3.2880414e+000
C002-008  4.3376732e+000 -4.2506084e+000  3.1330788e+000
C003-001  4.6989827e+000 -4.6809516e+000  2.9716353e+000
C003-002  4.8673682e+000 -4.8354912e+000  2.9729562e+000
C003-003  5.1450276e+000 -4.8970766e+000  2.9991734e+000
C003-004  5.4931993e+000 -4.8605294e+000  3.0461938e+000
C003-005  5.7009916e+000 -4.9815598e+000  3.0365143e+000
C003-006  5.9545579e+000 -5.0558710e+000  3.0342495e+000
C003-007  6.2288113e+000 -5.1052108e+000  3.0320046e+000
C003-008  6.5154986e+000 -5.0996470e+000  3.0360284e+000
C003-009  6.7975998e+000 -5.0944681e+000  3.0322828e+000
C004-001  7.0806670e+000 -5.0922022e+000  3.1410069e+000
C004-002  7.3487372e+000 -5.0880241e+000  3.2313142e+000
C004-003  7.6077666e+000 -5.0841074e+000  3.3093753e+000
C004-004  7.8630266e+000 -5.0889659e+000  3.3749831e+000
C004-005  8.1080112e+000 -5.1460176e+000  3.4014766e+000
C004-006  8.3466730e+000 -5.2156224e+000  3.4112184e+000
C004-007  8.5769491e+000 -5.3078370e+000  3.3979740e+000
C004-008  8.7986708e+000 -5.4217062e+000  3.3623364e+000
C004-009  9.0207481e+000 -5.5476055e+000  3.3110857e+000
C005-001  9.3104410e+000 -5.7234612e+000  3.1999595e+000
C005-002  9.5506763e+000 -5.8846273e+000  3.0563524e+000
C005-003  9.7723799e+000 -5.9931107e+000  2.8986430e+000
C005-004  9.9797373e+000 -6.0366869e+000  2.7276285e+000
C005-005  1.0145349e+001 -6.0595121e+000  2.5295715e+000
C005-006  1.0271114e+001 -6.0605173e+000  2.3031623e+000
C005-007  1.0389063e+001 -5.9834299e+000  2.0705521e+000
C005-008  1.0466943e+001 -5.8843050e+000  1.8087652e+000
C006-001  1.0558182e+001 -5.4839520e+000  1.3350468e+000
C006-002  1.0598171e+001 -5.2095113e+000  1.1751373e+000
C006-003  1.0637783e+001 -4.9173179e+000  1.0516826e+000
C006-004  1.0672429e+001 -4.6138062e+000  9.3146837e-001
C006-005  1.0711961e+001 -4.2849183e+000  8.9157283e-001
C006-006  1.0750037e+001 -3.9392388e+000  8.8832903e-001
C006-007  1.0788262e+001 -3.5744050e+000  9.1200155e-001
C006-008  1.0824530e+001 -3.1951151e+000  9.0748823e-001
C006-009  1.0853012e+001 -2.8117661e+000  8.7063020e-001
C007-001  1.1080709e+001 -2.4596517e+000  7.3521709e-001
C007-002  1.1248893e+001 -2.1092038e+000  6.0360551e-001
C007-003  1.1357126e+001 -1.7615721e+000  4.6934763e-001
C007-004  1.1415871e+001 -1.4066963e+000  3.8287073e-001
C007-005  1.1416085e+001 -1.0523682e+000  3.1255308e-001
C007-006  1.1349668e+001 -7.0858043e-001  1.9755955e-001
C007-007  1.1226281e+001 -3.6580756e-001  8.7551661e-002
C007-008  1.1043715e+001 -2.2611810e-002  2.4392270e-005
C008-001  1.0664918e+001  3.9064431e-001 -1.3784693e-001
C008-002  1.0516678e+001  4.4678524e-001 -1.5882310e-001
C008-003  1.0366854e+001  4.8798397e-001 -1.9028740e-001
C008-004  1.0213559e+001  5.1510149e-001 -2.2833334e-001
C008-005  1.0054196e+001  5.2338147e-001 -2.4866451e-001
C008-006  9.8905163e+000  5.1573253e-001 -2.6590636e-001
C008-007  9.7242451e+000  4.9691176e-001 -3.0299056e-001
C008-008  9.5530577e+000  4.6145549e-001 -3.3308980e-001
C008-009  9.3785381e+000  4.1104960e-001 -3.6912298e-001
C009-001  9.2060471e+000  3.9424664e-001 -3.9234987e-001
C009-002  9.0398521e+000  3.9165461e-001 -4.1502985e-001
C009-003  8.8789454e+000  4.0187505e-001 -4.2513669e-001
C009-004  8.7238989e+000  4.2436409e-001 -4.2231137e-001
C009-005  8.5749445e+000  4.5930243e-001 -4.0902135e-001
C009-006  8.4320898e+000  5.0645852e-001 -3.8495311e-001
C009-007  8.2943554e+000  5.6998694e-001 -3.6479992e-001
C009-008  8.1628180e+000  6.4432597e-001 -3.2817146e-001
C010-001  7.8120265e+000  3.8330281e-001 -2.9648280e-001
C010-002  7.5930080e+000 -2.1489433e-003 -1.6508245e-001
C010-003  7.4021378e+000 -3.7164316e-001  2.0302050e-002
C010-004  7.2338762e+000 -7.1707898e-001  2.2153388e-001
C010-005  7.0557456e+000 -1.0508075e+000  3.8823169e-001
C010-006  6.8682790e+000 -1.3777900e+000  5.3590995e-001
C010-007  6.6676092e+000 -1.7006952e+000  6.6264898e-001
C010-008  6.4586048e+000 -2.0170603e+000  7.7483499e-001
C010-009  6.2457504e+000 -2.3230746e+000  8.7419426e-001
C011-001  5.9898858e+000 -2.6729202e+000  9.8469692e-001
C011-002  5.7425313e+000 -2.9950893e+000  1.1035348e+000
C011-003  5.5069389e+000 -3.2948561e+000  1.2399195e+000
C011-004  5.2937984e+000 -3.5681858e+000  1.4213710e+000
C011-005  5.0924172e+000 -3.8214459e+000  1.6313130e+000
C011-006  4.9070897e+000 -4.0513387e+000  1.8845470e+000
C011-007  4.7577467e+000 -4.2420335e+000  2.2024820e+000
C011-008  4.6167712e+000 -4.4131432e+000  2.5541699e+000
