# Supplementary material for: Deciphering the influence of evolutionary legacy and functional constraints on the patella: an example in modern rhinoceroses amongst perissodactyls
Source: PeerJ. 2024 Oct 25;12:e18067. doi: 10.7717/peerj.18067 (PMC11514768; doi:10.7717/peerj.18067)
Supplement: Supplemental Information 9 — For each specimen, the dataset is composed of the coordinates of the 6 anatomical landmarks and 103 curve sliding semi-landmarks. The template (C. simum AMNH M-51854) is composed in addition of 461 surface sliding semi-landmarks. [file peerj-12-18067-s009.zip › Equus_asinus_2005_717_Patella.pts]

Version 1.0
109
S000 -3.5622587e+000 -2.4938450e+000 -3.3031750e-001
S001 -1.1820133e+000 -7.8926334e+000 -3.1469817e+000
S002 -6.5988016e+000 -8.4961843e+000 -1.7413840e+000
S003 -6.0704937e+000 -3.4826682e+000 -1.3091183e+000
S004 -7.8139749e+000 -1.7043045e+000 -4.3214512e+000
S005 -7.5140786e+000 -8.4765959e+000 -1.9705852e+000
C000-001 -3.2780581e+000 -2.1544981e+000 -4.3877563e-001
C000-002 -3.0159676e+000 -1.8838233e+000 -6.3507885e-001
C000-003 -2.7683320e+000 -1.6915971e+000 -8.7442744e-001
C000-004 -2.5272758e+000 -1.5778211e+000 -1.1312104e+000
C000-005 -2.2808161e+000 -1.5378404e+000 -1.3876390e+000
C000-006 -2.0239031e+000 -1.5687599e+000 -1.6458488e+000
C000-007 -1.7556213e+000 -1.6702099e+000 -1.9142987e+000
C000-008 -1.4890356e+000 -1.8470031e+000 -2.2072845e+000
C000-009 -1.2752569e+000 -2.1133993e+000 -2.5376430e+000
C001-001 -1.1641026e+000 -2.3573635e+000 -2.7910602e+000
C001-002 -1.0545805e+000 -2.6215782e+000 -3.0160983e+000
C001-003 -9.4899046e-001 -2.9057295e+000 -3.2140555e+000
C001-004 -8.3183998e-001 -3.2041693e+000 -3.3831360e+000
C001-005 -6.8913794e-001 -3.5137281e+000 -3.5228958e+000
C001-006 -5.7315266e-001 -3.8537009e+000 -3.6408386e+000
C001-007 -5.0206625e-001 -4.2276263e+000 -3.7375290e+000
C001-008 -4.7487995e-001 -4.6295371e+000 -3.8115788e+000
C001-009 -4.4872835e-001 -5.0477910e+000 -3.8587639e+000
C002-001 -4.5614785e-001 -5.3678260e+000 -3.8174424e+000
C002-002 -4.6938929e-001 -5.6859226e+000 -3.7689900e+000
C002-003 -4.6798965e-001 -5.9979477e+000 -3.7030492e+000
C002-004 -4.9301961e-001 -6.3103991e+000 -3.6253457e+000
C002-005 -5.2356756e-001 -6.6272235e+000 -3.5256994e+000
C002-006 -6.0741454e-001 -6.9531898e+000 -3.4212482e+000
C002-007 -7.1843880e-001 -7.2948885e+000 -3.2994139e+000
C002-008 -8.9320588e-001 -7.6406636e+000 -3.1837804e+000
C003-001 -1.3868586e+000 -7.9693522e+000 -3.1441548e+000
C003-002 -1.6066321e+000 -8.0253239e+000 -3.1597838e+000
C003-003 -1.8303204e+000 -8.0516977e+000 -3.1909769e+000
C003-004 -2.0495861e+000 -8.0516987e+000 -3.2318220e+000
C003-005 -2.2617359e+000 -8.0274639e+000 -3.2803078e+000
C003-006 -2.4720936e+000 -8.0024862e+000 -3.3299727e+000
C003-007 -2.6897056e+000 -7.9988675e+000 -3.3760931e+000
C003-008 -2.9049659e+000 -7.9723496e+000 -3.4323058e+000
C003-009 -3.1321077e+000 -7.9816051e+000 -3.4791098e+000
C004-001 -3.3546662e+000 -7.9967837e+000 -3.5326438e+000
C004-002 -3.5786579e+000 -8.0252085e+000 -3.5660026e+000
C004-003 -3.8054895e+000 -8.0416985e+000 -3.5829577e+000
C004-004 -4.0349274e+000 -8.0739803e+000 -3.5786610e+000
C004-005 -4.2622490e+000 -8.1308575e+000 -3.5532184e+000
C004-006 -4.4956436e+000 -8.1787395e+000 -3.5096164e+000
C004-007 -4.7331963e+000 -8.2304354e+000 -3.4470365e+000
C004-008 -4.9726262e+000 -8.2920609e+000 -3.3651717e+000
C004-009 -5.2092566e+000 -8.3719358e+000 -3.2613657e+000
C005-001 -5.4412470e+000 -8.4741507e+000 -3.2203348e+000
C005-002 -5.6534500e+000 -8.5613422e+000 -3.1444592e+000
C005-003 -5.8303852e+000 -8.6487970e+000 -3.0317121e+000
C005-004 -5.9778347e+000 -8.7233448e+000 -2.8847241e+000
C005-005 -6.1110549e+000 -8.7652779e+000 -2.7066834e+000
C005-006 -6.2423286e+000 -8.7607222e+000 -2.5016615e+000
C005-007 -6.3593979e+000 -8.7275085e+000 -2.2628331e+000
C005-008 -6.4808092e+000 -8.6383190e+000 -2.0065618e+000
C006-001 -6.5205002e+000 -8.2391281e+000 -1.5341550e+000
C006-002 -6.4581943e+000 -7.9721880e+000 -1.3730154e+000
C006-003 -6.3922749e+000 -7.7168221e+000 -1.2192693e+000
C006-004 -6.3413372e+000 -7.4522004e+000 -1.1089931e+000
C006-005 -6.3128014e+000 -7.1801429e+000 -1.0645685e+000
C006-006 -6.2905192e+000 -6.9102964e+000 -1.0499414e+000
C006-007 -6.2716818e+000 -6.6402984e+000 -1.0547866e+000
C006-008 -6.2588253e+000 -6.3675623e+000 -1.0826734e+000
C006-009 -6.2474780e+000 -6.0895691e+000 -1.1077212e+000
C007-001 -6.4159861e+000 -5.7303696e+000 -1.1416184e+000
C007-002 -6.5373425e+000 -5.3816857e+000 -1.2153428e+000
C007-003 -6.5895572e+000 -5.0557647e+000 -1.1353266e+000
C007-004 -6.6034589e+000 -4.7527986e+000 -1.0563897e+000
C007-005 -6.5819664e+000 -4.4667478e+000 -1.0298766e+000
C007-006 -6.5229883e+000 -4.1991677e+000 -1.0036073e+000
C007-007 -6.4295211e+000 -3.9472675e+000 -9.8055267e-001
C007-008 -6.2694488e+000 -3.7028997e+000 -1.1780828e+000
C008-001 -5.8779626e+000 -3.4292772e+000 -1.2729933e+000
C008-002 -5.7059045e+000 -3.3767712e+000 -1.1885972e+000
C008-003 -5.5612602e+000 -3.3219841e+000 -1.0803498e+000
C008-004 -5.4312406e+000 -3.2684498e+000 -9.7707689e-001
C008-005 -5.2952995e+000 -3.2206759e+000 -9.0411538e-001
C008-006 -5.1608872e+000 -3.1764638e+000 -8.4720176e-001
C008-007 -5.0300727e+000 -3.1342876e+000 -8.0497712e-001
C008-008 -4.9190369e+000 -3.0945272e+000 -7.5011909e-001
C008-009 -4.8146415e+000 -3.0587790e+000 -7.0083302e-001
C009-001 -4.6673856e+000 -3.0162759e+000 -6.3122118e-001
C009-002 -4.5223193e+000 -2.9697137e+000 -5.6715816e-001
C009-003 -4.3844523e+000 -2.9185145e+000 -4.9941817e-001
C009-004 -4.2473230e+000 -2.8613818e+000 -4.4191200e-001
C009-005 -4.1097603e+000 -2.7986305e+000 -3.9634907e-001
C009-006 -3.9738417e+000 -2.7305365e+000 -3.5330167e-001
C009-007 -3.8343604e+000 -2.6571565e+000 -3.3654478e-001
C009-008 -3.6958439e+000 -2.5789685e+000 -3.1597403e-001
C010-001 -3.4506509e+000 -2.8109868e+000 -4.3885541e-001
C010-002 -3.3369045e+000 -3.1319129e+000 -5.6093335e-001
C010-003 -3.2360058e+000 -3.4364340e+000 -7.2271752e-001
C010-004 -3.1282778e+000 -3.7391148e+000 -8.7194937e-001
C010-005 -3.0132020e+000 -4.0422664e+000 -1.0102472e+000
C010-006 -2.8749707e+000 -4.3625903e+000 -1.1026767e+000
C010-007 -2.7268405e+000 -4.6856947e+000 -1.1776180e+000
C010-008 -2.5811412e+000 -5.0016928e+000 -1.2674328e+000
C010-009 -2.4273171e+000 -5.3213024e+000 -1.3481176e+000
C011-001 -2.2835197e+000 -5.6387916e+000 -1.4280214e+000
C011-002 -2.1396415e+000 -5.9464979e+000 -1.5277228e+000
C011-003 -1.9896243e+000 -6.2515020e+000 -1.6390481e+000
C011-004 -1.8395087e+000 -6.5520692e+000 -1.7824867e+000
C011-005 -1.6965847e+000 -6.8419251e+000 -1.9732521e+000
C011-006 -1.5602793e+000 -7.1204920e+000 -2.2077413e+000
C011-007 -1.4126787e+000 -7.4079661e+000 -2.4580083e+000
C011-008 -1.2746054e+000 -7.6820717e+000 -2.7585819e+000
