# Supplementary material for: Deciphering the influence of evolutionary legacy and functional constraints on the patella: an example in modern rhinoceroses amongst perissodactyls
Source: PeerJ. 2024 Oct 25;12:e18067. doi: 10.7717/peerj.18067 (PMC11514768; doi:10.7717/peerj.18067)
Supplement: Supplemental Information 9 — For each specimen, the dataset is composed of the coordinates of the 6 anatomical landmarks and 103 curve sliding semi-landmarks. The template (C. simum AMNH M-51854) is composed in addition of 461 surface sliding semi-landmarks. [file peerj-12-18067-s009.zip › Equus_asinus_RBINS_12970_Patella_Right.pts]

Version 1.0
109
S000 -6.0264740e+000  3.0140712e+000  3.0469421e+001
S001 -6.2048240e+000  6.8562708e+000  3.0509495e+001
S002 -3.5985982e+000  5.5313816e+000  3.0425896e+001
S003 -4.4152169e+000  3.4130971e+000  2.9708305e+001
S004 -4.3844161e+000  2.9944282e+000  2.7753355e+001
S005 -2.9401860e+000  5.9867244e+000  3.0088467e+001
C000-001 -6.2065997e+000  2.9692380e+000  3.0432579e+001
C000-002 -6.3747306e+000  2.9567037e+000  3.0398241e+001
C000-003 -6.5357614e+000  2.9762509e+000  3.0379646e+001
C000-004 -6.6729279e+000  3.0297565e+000  3.0324116e+001
C000-005 -6.7921944e+000  3.1126184e+000  3.0269001e+001
C000-006 -6.8991284e+000  3.2273111e+000  3.0222328e+001
C000-007 -7.0025401e+000  3.3756142e+000  3.0189709e+001
C000-008 -7.1057138e+000  3.5557816e+000  3.0166210e+001
C000-009 -7.1766829e+000  3.7672582e+000  3.0125290e+001
C001-001 -7.2568278e+000  3.9927852e+000  3.0087620e+001
C001-002 -7.3255997e+000  4.2168694e+000  3.0062538e+001
C001-003 -7.3560696e+000  4.4370623e+000  3.0026621e+001
C001-004 -7.3819175e+000  4.6548572e+000  3.0007153e+001
C001-005 -7.3868036e+000  4.8682852e+000  2.9990440e+001
C001-006 -7.4082584e+000  5.0886583e+000  3.0009140e+001
C001-007 -7.4034643e+000  5.3044014e+000  3.0023014e+001
C001-008 -7.3468370e+000  5.5037036e+000  3.0016741e+001
C001-009 -7.2719336e+000  5.6981921e+000  3.0021437e+001
C002-001 -7.2091718e+000  5.8750758e+000  3.0024052e+001
C002-002 -7.1510234e+000  6.0465922e+000  3.0048996e+001
C002-003 -7.0696712e+000  6.2016826e+000  3.0082113e+001
C002-004 -6.9950786e+000  6.3521304e+000  3.0136030e+001
C002-005 -6.9031281e+000  6.4936986e+000  3.0202274e+001
C002-006 -6.7947135e+000  6.6348462e+000  3.0284857e+001
C002-007 -6.6275496e+000  6.7463260e+000  3.0361864e+001
C002-008 -6.4322152e+000  6.8430343e+000  3.0447079e+001
C003-001 -6.0724592e+000  6.8440223e+000  3.0525885e+001
C003-002 -5.9397593e+000  6.8264737e+000  3.0529062e+001
C003-003 -5.8119717e+000  6.7963767e+000  3.0513844e+001
C003-004 -5.6922307e+000  6.7570262e+000  3.0480392e+001
C003-005 -5.5752506e+000  6.7203813e+000  3.0436201e+001
C003-006 -5.4655285e+000  6.6776595e+000  3.0374557e+001
C003-007 -5.3502021e+000  6.6454687e+000  3.0309677e+001
C003-008 -5.2307825e+000  6.6195059e+000  3.0240114e+001
C003-009 -5.1115689e+000  6.5947456e+000  3.0162386e+001
C004-001 -4.9871144e+000  6.5599508e+000  3.0102858e+001
C004-002 -4.8639817e+000  6.5262685e+000  3.0049297e+001
C004-003 -4.7389030e+000  6.4981265e+000  3.0007565e+001
C004-004 -4.6154699e+000  6.4701819e+000  2.9969324e+001
C004-005 -4.4908595e+000  6.4461904e+000  2.9940104e+001
C004-006 -4.3643179e+000  6.4281187e+000  2.9924099e+001
C004-007 -4.2369452e+000  6.4155240e+000  2.9921392e+001
C004-008 -4.1098456e+000  6.4026575e+000  2.9919483e+001
C004-009 -3.9822135e+000  6.3959765e+000  2.9932581e+001
C005-001 -3.8531914e+000  6.3247781e+000  2.9988966e+001
C005-002 -3.7481742e+000  6.2555189e+000  3.0063297e+001
C005-003 -3.6634839e+000  6.1760626e+000  3.0128126e+001
C005-004 -3.6020629e+000  6.0938945e+000  3.0198252e+001
C005-005 -3.5601659e+000  5.9995403e+000  3.0256388e+001
C005-006 -3.5395641e+000  5.8973193e+000  3.0311531e+001
C005-007 -3.5398982e+000  5.7862453e+000  3.0362816e+001
C005-008 -3.5599177e+000  5.6642241e+000  3.0404182e+001
C006-001 -3.6238523e+000  5.4196258e+000  3.0423271e+001
C006-002 -3.6554048e+000  5.3082881e+000  3.0410667e+001
C006-003 -3.6934500e+000  5.1970272e+000  3.0391714e+001
C006-004 -3.7380161e+000  5.0839009e+000  3.0372540e+001
C006-005 -3.7885373e+000  4.9699779e+000  3.0342916e+001
C006-006 -3.8450899e+000  4.8565211e+000  3.0300234e+001
C006-007 -3.9075181e+000  4.7465196e+000  3.0238321e+001
C006-008 -3.9762993e+000  4.6338305e+000  3.0175184e+001
C006-009 -4.0516052e+000  4.5181975e+000  3.0109333e+001
C007-001 -4.0754161e+000  4.3935428e+000  3.0045670e+001
C007-002 -4.1062298e+000  4.2734008e+000  2.9974892e+001
C007-003 -4.1408682e+000  4.1509676e+000  2.9916475e+001
C007-004 -4.1752892e+000  4.0259752e+000  2.9872971e+001
C007-005 -4.2079177e+000  3.8974135e+000  2.9844437e+001
C007-006 -4.2463455e+000  3.7686193e+000  2.9817268e+001
C007-007 -4.2962699e+000  3.6443503e+000  2.9782358e+001
C007-008 -4.3523707e+000  3.5219469e+000  2.9749477e+001
C008-001 -4.5417719e+000  3.4349029e+000  2.9733242e+001
C008-002 -4.6565833e+000  3.4306552e+000  2.9773941e+001
C008-003 -4.7658906e+000  3.4207833e+000  2.9810013e+001
C008-004 -4.8588181e+000  3.3912985e+000  2.9851425e+001
C008-005 -4.9379716e+000  3.3473825e+000  2.9892555e+001
C008-006 -5.0089898e+000  3.2941749e+000  2.9930008e+001
C008-007 -5.0775104e+000  3.2360702e+000  2.9962404e+001
C008-008 -5.1543016e+000  3.1850650e+000  2.9986586e+001
C008-009 -5.2295756e+000  3.1334927e+000  3.0007298e+001
C009-001 -5.3063507e+000  3.1031504e+000  3.0093515e+001
C009-002 -5.3934069e+000  3.0858555e+000  3.0166550e+001
C009-003 -5.4751844e+000  3.0635171e+000  3.0237242e+001
C009-004 -5.5654397e+000  3.0509765e+000  3.0293072e+001
C009-005 -5.6535220e+000  3.0372140e+000  3.0345177e+001
C009-006 -5.7448988e+000  3.0279732e+000  3.0386869e+001
C009-007 -5.8384228e+000  3.0224674e+000  3.0418823e+001
C009-008 -5.9316602e+000  3.0173976e+000  3.0447002e+001
C010-001 -6.0112257e+000  3.2201927e+000  3.0520632e+001
C010-002 -6.0091133e+000  3.4479558e+000  3.0521950e+001
C010-003 -6.0104947e+000  3.6691816e+000  3.0515478e+001
C010-004 -6.0138941e+000  3.8808966e+000  3.0525816e+001
C010-005 -6.0199609e+000  4.0872502e+000  3.0530750e+001
C010-006 -6.0296793e+000  4.2875214e+000  3.0562700e+001
C010-007 -6.0431209e+000  4.4832811e+000  3.0600920e+001
C010-008 -6.0604300e+000  4.6743445e+000  3.0646597e+001
C010-009 -6.0825634e+000  4.8583975e+000  3.0705212e+001
C011-001 -6.0945807e+000  5.0657387e+000  3.0777813e+001
C011-002 -6.1093059e+000  5.2698488e+000  3.0842142e+001
C011-003 -6.1253319e+000  5.4750319e+000  3.0888517e+001
C011-004 -6.1433930e+000  5.6835747e+000  3.0920780e+001
C011-005 -6.1629667e+000  5.9027147e+000  3.0934874e+001
C011-006 -6.1817365e+000  6.1412463e+000  3.0916166e+001
C011-007 -6.1956706e+000  6.3979397e+000  3.0841164e+001
C011-008 -6.2056313e+000  6.6660938e+000  3.0715860e+001
