# Supplementary material for: Deciphering the influence of evolutionary legacy and functional constraints on the patella: an example in modern rhinoceroses amongst perissodactyls
Source: PeerJ. 2024 Oct 25;12:e18067. doi: 10.7717/peerj.18067 (PMC11514768; doi:10.7717/peerj.18067)
Supplement: Supplemental Information 9 — For each specimen, the dataset is composed of the coordinates of the 6 anatomical landmarks and 103 curve sliding semi-landmarks. The template (C. simum AMNH M-51854) is composed in addition of 461 surface sliding semi-landmarks. [file peerj-12-18067-s009.zip › Equus_asinus_RBINS_13076_Patella_Left_miroir.pts]

Version 1.0
109
S000  4.0213127e+000 -5.6844678e+000 -2.5833551e+001
S001  1.6910553e+000 -4.5945745e+000 -2.3227512e+001
S002  7.9979599e-001 -7.0180845e+000 -2.4823803e+001
S003  3.3626728e+000 -6.9814534e+000 -2.5429161e+001
S004  4.9273453e+000 -7.7820401e+000 -2.5064409e+001
S005  8.3662033e-001 -7.4156327e+000 -2.5178812e+001
C000-001  4.2393365e+000 -5.5353847e+000 -2.5762651e+001
C000-002  4.4197559e+000 -5.3834090e+000 -2.5683409e+001
C000-003  4.5672503e+000 -5.2421336e+000 -2.5580015e+001
C000-004  4.6748319e+000 -5.1466851e+000 -2.5440596e+001
C000-005  4.7345357e+000 -5.0902367e+000 -2.5281113e+001
C000-006  4.7558150e+000 -5.0232501e+000 -2.5119070e+001
C000-007  4.7449565e+000 -4.9415359e+000 -2.4948200e+001
C000-008  4.7008443e+000 -4.8586707e+000 -2.4761854e+001
C000-009  4.6268539e+000 -4.7702560e+000 -2.4559116e+001
C001-001  4.5092092e+000 -4.7261992e+000 -2.4369446e+001
C001-002  4.3895974e+000 -4.6520905e+000 -2.4184372e+001
C001-003  4.2684975e+000 -4.5724258e+000 -2.4010900e+001
C001-004  4.1882529e+000 -4.4335361e+000 -2.3873751e+001
C001-005  4.0946217e+000 -4.2964149e+000 -2.3744341e+001
C001-006  3.9650695e+000 -4.1733298e+000 -2.3607393e+001
C001-007  3.7725739e+000 -4.1362758e+000 -2.3449652e+001
C001-008  3.5649877e+000 -4.1441889e+000 -2.3300276e+001
C001-009  3.3624315e+000 -4.1650462e+000 -2.3170874e+001
C002-001  3.1864653e+000 -4.2266693e+000 -2.3115564e+001
C002-002  2.9986026e+000 -4.2540617e+000 -2.3065195e+001
C002-003  2.8115287e+000 -4.2783628e+000 -2.3030787e+001
C002-004  2.6243951e+000 -4.2952695e+000 -2.3011108e+001
C002-005  2.4356139e+000 -4.3195829e+000 -2.3010374e+001
C002-006  2.2409859e+000 -4.3494191e+000 -2.3027628e+001
C002-007  2.0501704e+000 -4.4185023e+000 -2.3073240e+001
C002-008  1.8580431e+000 -4.4935007e+000 -2.3137196e+001
C003-001  1.6478547e+000 -4.6509275e+000 -2.3283014e+001
C003-002  1.6215844e+000 -4.7306237e+000 -2.3337910e+001
C003-003  1.6241649e+000 -4.8296380e+000 -2.3376955e+001
C003-004  1.6081799e+000 -4.9299936e+000 -2.3411810e+001
C003-005  1.5981231e+000 -5.0407333e+000 -2.3436750e+001
C003-006  1.5889976e+000 -5.1608372e+000 -2.3454456e+001
C003-007  1.5656041e+000 -5.2894340e+000 -2.3472290e+001
C003-008  1.5490291e+000 -5.4287801e+000 -2.3480017e+001
C003-009  1.5385758e+000 -5.5786319e+000 -2.3479027e+001
C004-001  1.5184863e+000 -5.7426753e+000 -2.3493084e+001
C004-002  1.4920835e+000 -5.8937445e+000 -2.3515911e+001
C004-003  1.4480032e+000 -6.0246019e+000 -2.3550426e+001
C004-004  1.4140491e+000 -6.1453505e+000 -2.3590273e+001
C004-005  1.3700784e+000 -6.2453666e+000 -2.3641478e+001
C004-006  1.3396190e+000 -6.3414073e+000 -2.3695498e+001
C004-007  1.3017203e+000 -6.4176388e+000 -2.3760689e+001
C004-008  1.2562596e+000 -6.4676442e+000 -2.3842033e+001
C004-009  1.2312716e+000 -6.5378337e+000 -2.3909382e+001
C005-001  1.1526581e+000 -6.6288676e+000 -2.3986183e+001
C005-002  1.0900400e+000 -6.7221961e+000 -2.4064611e+001
C005-003  1.0309427e+000 -6.7993240e+000 -2.4152811e+001
C005-004  9.7738969e-001 -6.8643765e+000 -2.4248041e+001
C005-005  9.2060554e-001 -6.9098382e+000 -2.4347773e+001
C005-006  8.7604874e-001 -6.9486551e+000 -2.4455706e+001
C005-007  8.4028357e-001 -6.9774342e+000 -2.4571772e+001
C005-008  8.1205601e-001 -6.9946179e+000 -2.4696089e+001
C006-001  9.5925564e-001 -6.9706230e+000 -2.4882797e+001
C006-002  1.1179513e+000 -6.9349494e+000 -2.4935007e+001
C006-003  1.2694342e+000 -6.9002147e+000 -2.4988789e+001
C006-004  1.4198260e+000 -6.8776579e+000 -2.5037521e+001
C006-005  1.5651110e+000 -6.8597703e+000 -2.5088596e+001
C006-006  1.7099183e+000 -6.8536158e+000 -2.5134552e+001
C006-007  1.8567308e+000 -6.8655486e+000 -2.5166561e+001
C006-008  2.0019586e+000 -6.8919902e+000 -2.5188972e+001
C006-009  2.1419082e+000 -6.9179416e+000 -2.5219584e+001
C007-001  2.2880483e+000 -6.9850268e+000 -2.5266993e+001
C007-002  2.4319847e+000 -7.0412283e+000 -2.5304173e+001
C007-003  2.5739331e+000 -7.0742235e+000 -2.5345863e+001
C007-004  2.7117999e+000 -7.1022396e+000 -2.5369022e+001
C007-005  2.8463857e+000 -7.1172400e+000 -2.5380724e+001
C007-006  2.9793103e+000 -7.1106954e+000 -2.5393541e+001
C007-007  3.1105151e+000 -7.0865736e+000 -2.5400932e+001
C007-008  3.2377803e+000 -7.0402670e+000 -2.5422287e+001
C008-001  3.4237726e+000 -6.9275951e+000 -2.5462154e+001
C008-002  3.4847746e+000 -6.8721857e+000 -2.5488476e+001
C008-003  3.5389469e+000 -6.8142233e+000 -2.5523851e+001
C008-004  3.5857699e+000 -6.7542458e+000 -2.5565876e+001
C008-005  3.6351330e+000 -6.6927242e+000 -2.5596556e+001
C008-006  3.6814303e+000 -6.6291485e+000 -2.5626799e+001
C008-007  3.7228560e+000 -6.5638094e+000 -2.5659521e+001
C008-008  3.7606661e+000 -6.4968562e+000 -2.5692739e+001
C008-009  3.7963667e+000 -6.4278779e+000 -2.5723822e+001
C009-001  3.8199825e+000 -6.3509536e+000 -2.5749081e+001
C009-002  3.8430121e+000 -6.2732911e+000 -2.5773516e+001
C009-003  3.8664823e+000 -6.1943045e+000 -2.5795126e+001
C009-004  3.8927779e+000 -6.1114993e+000 -2.5803656e+001
C009-005  3.9155927e+000 -6.0306625e+000 -2.5825212e+001
C009-006  3.9364638e+000 -5.9470167e+000 -2.5852451e+001
C009-007  3.9561698e+000 -5.8565516e+000 -2.5876795e+001
C009-008  3.9858277e+000 -5.7663822e+000 -2.5861008e+001
C010-001  3.8868694e+000 -5.6213074e+000 -2.5666674e+001
C010-002  3.7409472e+000 -5.5432444e+000 -2.5526310e+001
C010-003  3.6045179e+000 -5.4813404e+000 -2.5363108e+001
C010-004  3.4613473e+000 -5.4127464e+000 -2.5214811e+001
C010-005  3.3088889e+000 -5.3322773e+000 -2.5088129e+001
C010-006  3.1510184e+000 -5.2460961e+000 -2.4973988e+001
C010-007  2.9910765e+000 -5.1598883e+000 -2.4863445e+001
C010-008  2.8256383e+000 -5.0678744e+000 -2.4765495e+001
C010-009  2.6569622e+000 -4.9734130e+000 -2.4673527e+001
C011-001  2.5166166e+000 -4.8898335e+000 -2.4580141e+001
C011-002  2.3869307e+000 -4.8169055e+000 -2.4468540e+001
C011-003  2.2623949e+000 -4.7520680e+000 -2.4347200e+001
C011-004  2.1416912e+000 -4.6960011e+000 -2.4213440e+001
C011-005  2.0288060e+000 -4.6509337e+000 -2.4059397e+001
C011-006  1.9245548e+000 -4.6167593e+000 -2.3883678e+001
C011-007  1.8455542e+000 -4.6026502e+000 -2.3679979e+001
C011-008  1.7586012e+000 -4.5898104e+000 -2.3464039e+001
