# Supplementary material for: Deciphering the influence of evolutionary legacy and functional constraints on the patella: an example in modern rhinoceroses amongst perissodactyls
Source: PeerJ. 2024 Oct 25;12:e18067. doi: 10.7717/peerj.18067 (PMC11514768; doi:10.7717/peerj.18067)
Supplement: Supplemental Information 9 — For each specimen, the dataset is composed of the coordinates of the 6 anatomical landmarks and 103 curve sliding semi-landmarks. The template (C. simum AMNH M-51854) is composed in addition of 461 surface sliding semi-landmarks. [file peerj-12-18067-s009.zip › Equus_asinus_ZM_AC_1893_634.pts]

Version 1.0
109
S000  8.7738085e-001  5.8488560e+000  7.7383108e+000
S001  7.9025283e+000  3.7762816e+000  1.0089650e+001
S002  6.4073930e+000  7.6542366e-001  3.6171942e+000
S003  2.5362997e+000  4.7884970e+000  4.1820960e+000
S004  1.4761257e+000  9.4439554e+000  2.9356375e+000
S005  6.0423841e+000  5.7489258e-001  1.9320793e+000
C000-001  8.7412214e-001  6.3138905e+000  8.1578274e+000
C000-002  9.7908849e-001  6.7587886e+000  8.5128164e+000
C000-003  1.1321958e+000  7.1394472e+000  8.8466501e+000
C000-004  1.3689402e+000  7.4715166e+000  9.1188049e+000
C000-005  1.6495627e+000  7.7348042e+000  9.3700066e+000
C000-006  1.9453963e+000  7.9318018e+000  9.6579027e+000
C000-007  2.3426447e+000  8.0722561e+000  9.8370361e+000
C000-008  2.7710416e+000  8.1568117e+000  1.0041231e+001
C000-009  3.2707996e+000  8.1620321e+000  1.0151960e+001
C001-001  3.7107952e+000  8.1187229e+000  1.0244941e+001
C001-002  4.1391706e+000  8.0501747e+000  1.0324922e+001
C001-003  4.5553083e+000  7.9570065e+000  1.0393605e+001
C001-004  4.9567590e+000  7.8476300e+000  1.0469810e+001
C001-005  5.3455224e+000  7.7228651e+000  1.0554318e+001
C001-006  5.7249031e+000  7.5675693e+000  1.0613761e+001
C001-007  6.0923457e+000  7.3817816e+000  1.0648821e+001
C001-008  6.4462280e+000  7.1711059e+000  1.0671715e+001
C001-009  6.7874613e+000  6.9390011e+000  1.0689876e+001
C002-001  7.1333776e+000  6.6124506e+000  1.0714709e+001
C002-002  7.4303412e+000  6.2908959e+000  1.0733654e+001
C002-003  7.6719813e+000  5.9650698e+000  1.0745580e+001
C002-004  7.8555965e+000  5.6270518e+000  1.0736316e+001
C002-005  7.9818063e+000  5.2739034e+000  1.0696638e+001
C002-006  8.0508890e+000  4.9073782e+000  1.0612227e+001
C002-007  8.0659504e+000  4.5247340e+000  1.0498057e+001
C002-008  8.0231094e+000  4.1357789e+000  1.0331867e+001
C003-001  7.9102116e+000  3.6064425e+000  9.8895168e+000
C003-002  7.9115796e+000  3.4941015e+000  9.6424704e+000
C003-003  7.9320083e+000  3.3936472e+000  9.3838711e+000
C003-004  7.9490180e+000  3.3467474e+000  9.1019058e+000
C003-005  7.9766269e+000  3.3296499e+000  8.8060865e+000
C003-006  8.0235567e+000  3.3255768e+000  8.4951706e+000
C003-007  8.0895348e+000  3.3330891e+000  8.1661386e+000
C003-008  8.1688814e+000  3.3632741e+000  7.8181200e+000
C003-009  8.2691269e+000  3.3911550e+000  7.4521084e+000
C004-001  8.3080158e+000  3.4051669e+000  7.0871391e+000
C004-002  8.3301992e+000  3.3989058e+000  6.7350960e+000
C004-003  8.3278971e+000  3.3933125e+000  6.3913255e+000
C004-004  8.3225260e+000  3.3273759e+000  6.0653839e+000
C004-005  8.3023367e+000  3.2352695e+000  5.7529259e+000
C004-006  8.2680702e+000  3.1150033e+000  5.4546170e+000
C004-007  8.2148485e+000  2.9785459e+000  5.1654654e+000
C004-008  8.1473761e+000  2.8137450e+000  4.8892632e+000
C004-009  8.0631828e+000  2.6263461e+000  4.6225042e+000
C005-001  7.9386711e+000  2.3444464e+000  4.3240409e+000
C005-002  7.8079782e+000  2.0533915e+000  4.0844960e+000
C005-003  7.6833391e+000  1.7569309e+000  3.9212391e+000
C005-004  7.5433755e+000  1.4889168e+000  3.8055611e+000
C005-005  7.3742661e+000  1.2618616e+000  3.7181611e+000
C005-006  7.1739864e+000  1.0751863e+000  3.6553204e+000
C005-007  6.9459171e+000  9.2369270e-001  3.6217418e+000
C005-008  6.6888762e+000  8.1556576e-001  3.6106288e+000
C006-001  6.1647892e+000  8.8178682e-001  3.7581620e+000
C006-002  5.9316397e+000  1.0276681e+000  3.8789525e+000
C006-003  5.7019420e+000  1.1748067e+000  3.9990437e+000
C006-004  5.4774470e+000  1.3419518e+000  4.1053352e+000
C006-005  5.2595539e+000  1.5305628e+000  4.1968899e+000
C006-006  5.0513692e+000  1.7433099e+000  4.2721314e+000
C006-007  4.8553081e+000  1.9806018e+000  4.3311276e+000
C006-008  4.6618023e+000  2.2314389e+000  4.3806496e+000
C006-009  4.4622622e+000  2.4907334e+000  4.4229832e+000
C007-001  4.2705393e+000  2.7250941e+000  4.4018140e+000
C007-002  4.0769696e+000  2.9678586e+000  4.3772864e+000
C007-003  3.8760979e+000  3.2143824e+000  4.3523445e+000
C007-004  3.6634536e+000  3.4608471e+000  4.3292437e+000
C007-005  3.4441102e+000  3.7117317e+000  4.3047380e+000
C007-006  3.2101696e+000  3.9610496e+000  4.2802382e+000
C007-007  2.9959381e+000  4.2356839e+000  4.2466817e+000
C007-008  2.7715328e+000  4.5114694e+000  4.2146168e+000
C008-001  2.4021883e+000  4.9138470e+000  4.3240047e+000
C008-002  2.2530618e+000  5.0174656e+000  4.4713035e+000
C008-003  2.1059711e+000  5.1095185e+000  4.6266093e+000
C008-004  1.9728681e+000  5.2003522e+000  4.7938271e+000
C008-005  1.8312417e+000  5.2690735e+000  4.9642196e+000
C008-006  1.7059617e+000  5.3393054e+000  5.1476569e+000
C008-007  1.6056958e+000  5.4219203e+000  5.3508077e+000
C008-008  1.5021400e+000  5.4872909e+000  5.5594182e+000
C008-009  1.3809810e+000  5.5183682e+000  5.7617369e+000
C009-001  1.2946042e+000  5.5301867e+000  5.9761806e+000
C009-002  1.2142485e+000  5.5452805e+000  6.1833520e+000
C009-003  1.1118782e+000  5.5348554e+000  6.3826036e+000
C009-004  1.0038086e+000  5.5187225e+000  6.5908155e+000
C009-005  9.5750242e-001  5.5651093e+000  6.8106079e+000
C009-006  9.1559178e-001  5.6151104e+000  7.0348763e+000
C009-007  8.6655921e-001  5.6597633e+000  7.2720594e+000
C009-008  8.5953766e-001  5.7436051e+000  7.5068402e+000
C010-001  1.2887980e+000  5.7226944e+000  7.8495522e+000
C010-002  1.6869684e+000  5.5804548e+000  7.9772320e+000
C010-003  2.0844715e+000  5.4335318e+000  8.1109571e+000
C010-004  2.4760642e+000  5.2769775e+000  8.2552938e+000
C010-005  2.8604622e+000  5.1089959e+000  8.4118967e+000
C010-006  3.2451479e+000  4.9390206e+000  8.5721140e+000
C010-007  3.6344376e+000  4.7721696e+000  8.7324162e+000
C010-008  3.9994624e+000  4.5721340e+000  8.9238434e+000
C010-009  4.3539310e+000  4.3579125e+000  9.1282253e+000
C011-001  4.7158089e+000  4.1941652e+000  9.3201971e+000
C011-002  5.0717778e+000  4.0421619e+000  9.4985437e+000
C011-003  5.4267516e+000  3.9063818e+000  9.6630459e+000
C011-004  5.7814584e+000  3.7808001e+000  9.8214884e+000
C011-005  6.1577802e+000  3.6859484e+000  9.9565010e+000
C011-006  6.5644236e+000  3.6342108e+000  1.0055699e+001
C011-007  6.9987626e+000  3.6326149e+000  1.0110968e+001
C011-008  7.4472780e+000  3.6909962e+000  1.0111292e+001
