# Supplementary material for: Deciphering the influence of evolutionary legacy and functional constraints on the patella: an example in modern rhinoceroses amongst perissodactyls
Source: PeerJ. 2024 Oct 25;12:e18067. doi: 10.7717/peerj.18067 (PMC11514768; doi:10.7717/peerj.18067)
Supplement: Supplemental Information 9 — For each specimen, the dataset is composed of the coordinates of the 6 anatomical landmarks and 103 curve sliding semi-landmarks. The template (C. simum AMNH M-51854) is composed in addition of 461 surface sliding semi-landmarks. [file peerj-12-18067-s009.zip › Equus_burchellii_granti_RBINS_33386_Patella_Right.pts]

Version 1.0
109
S000 -7.1770992e+000  3.6186452e+000  2.7815872e+001
S001 -7.3391795e+000  8.3828516e+000  2.6507978e+001
S002 -3.5471973e+000  6.8997416e+000  2.7643917e+001
S003 -5.0802555e+000  3.8003221e+000  2.7593262e+001
S004 -5.5816150e+000  2.2463052e+000  2.5740862e+001
S005 -2.9229622e+000  6.2646122e+000  2.7447338e+001
C000-001 -7.4873371e+000  3.5414608e+000  2.7719969e+001
C000-002 -7.7720304e+000  3.5168183e+000  2.7607904e+001
C000-003 -8.0030785e+000  3.5362263e+000  2.7440527e+001
C000-004 -8.1942921e+000  3.5894537e+000  2.7269724e+001
C000-005 -8.3505716e+000  3.6792812e+000  2.7103306e+001
C000-006 -8.5075808e+000  3.8155153e+000  2.6966600e+001
C000-007 -8.6283607e+000  3.9905076e+000  2.6817764e+001
C000-008 -8.7021399e+000  4.2024531e+000  2.6657452e+001
C000-009 -8.7373343e+000  4.4545794e+000  2.6496071e+001
C001-001 -8.7083788e+000  4.7298608e+000  2.6378590e+001
C001-002 -8.6784000e+000  4.9995842e+000  2.6277472e+001
C001-003 -8.6538324e+000  5.2648940e+000  2.6190121e+001
C001-004 -8.6117907e+000  5.5225439e+000  2.6122835e+001
C001-005 -8.5600863e+000  5.7732100e+000  2.6074339e+001
C001-006 -8.5225935e+000  6.0211835e+000  2.6037518e+001
C001-007 -8.4467640e+000  6.2569633e+000  2.6024021e+001
C001-008 -8.3931999e+000  6.4917855e+000  2.6020473e+001
C001-009 -8.3488569e+000  6.7231083e+000  2.6035892e+001
C002-001 -8.3044329e+000  6.9887409e+000  2.6056652e+001
C002-002 -8.2492256e+000  7.2349629e+000  2.6086432e+001
C002-003 -8.1819496e+000  7.4628067e+000  2.6126369e+001
C002-004 -8.0947542e+000  7.6707258e+000  2.6174278e+001
C002-005 -7.9800086e+000  7.8543644e+000  2.6225775e+001
C002-006 -7.8522215e+000  8.0213871e+000  2.6288300e+001
C002-007 -7.6999454e+000  8.1638021e+000  2.6354710e+001
C002-008 -7.5400872e+000  8.3046856e+000  2.6441498e+001
C003-001 -7.2174158e+000  8.3434248e+000  2.6595778e+001
C003-002 -7.0840049e+000  8.2834826e+000  2.6660803e+001
C003-003 -6.9450879e+000  8.2192183e+000  2.6709354e+001
C003-004 -6.8008747e+000  8.1540766e+000  2.6747149e+001
C003-005 -6.6552229e+000  8.0792418e+000  2.6757929e+001
C003-006 -6.5001974e+000  8.0089169e+000  2.6776413e+001
C003-007 -6.3394194e+000  7.9335651e+000  2.6784180e+001
C003-008 -6.1702023e+000  7.8574986e+000  2.6787079e+001
C003-009 -5.9880266e+000  7.7941484e+000  2.6786888e+001
C004-001 -5.8029671e+000  7.7437716e+000  2.6743452e+001
C004-002 -5.6221380e+000  7.6886535e+000  2.6701675e+001
C004-003 -5.4437947e+000  7.6334615e+000  2.6663990e+001
C004-004 -5.2626390e+000  7.5908699e+000  2.6635138e+001
C004-005 -5.0822244e+000  7.5497818e+000  2.6610588e+001
C004-006 -4.8998871e+000  7.5144777e+000  2.6591454e+001
C004-007 -4.7130380e+000  7.4980445e+000  2.6583523e+001
C004-008 -4.5247869e+000  7.4932103e+000  2.6584278e+001
C004-009 -4.3378716e+000  7.5053735e+000  2.6598026e+001
C005-001 -4.1402469e+000  7.5089602e+000  2.6668392e+001
C005-002 -3.9714377e+000  7.5003977e+000  2.6754204e+001
C005-003 -3.8299782e+000  7.4757037e+000  2.6851475e+001
C005-004 -3.7156842e+000  7.4346557e+000  2.6959921e+001
C005-005 -3.6292553e+000  7.3817315e+000  2.7082588e+001
C005-006 -3.5710948e+000  7.3117080e+000  2.7220177e+001
C005-007 -3.5388193e+000  7.2037106e+000  2.7361580e+001
C005-008 -3.5340850e+000  7.0725708e+000  2.7514111e+001
C006-001 -3.7211916e+000  6.7336106e+000  2.7697771e+001
C006-002 -3.8796842e+000  6.5785956e+000  2.7757048e+001
C006-003 -4.0253839e+000  6.4343815e+000  2.7840834e+001
C006-004 -4.1411633e+000  6.2754827e+000  2.7875296e+001
C006-005 -4.2324185e+000  6.1128740e+000  2.7879641e+001
C006-006 -4.3029170e+000  5.9505901e+000  2.7872328e+001
C006-007 -4.3532867e+000  5.7864156e+000  2.7859465e+001
C006-008 -4.3814087e+000  5.6194100e+000  2.7829145e+001
C006-009 -4.3866415e+000  5.4525251e+000  2.7774836e+001
C007-001 -4.5546541e+000  5.3320389e+000  2.7706629e+001
C007-002 -4.7010956e+000  5.1910105e+000  2.7661503e+001
C007-003 -4.8243480e+000  5.0358171e+000  2.7623955e+001
C007-004 -4.9257107e+000  4.8655324e+000  2.7608408e+001
C007-005 -5.0034213e+000  4.6815677e+000  2.7595400e+001
C007-006 -5.0568995e+000  4.4835782e+000  2.7578108e+001
C007-007 -5.0883226e+000  4.2699151e+000  2.7580683e+001
C007-008 -5.0973215e+000  4.0391555e+000  2.7598257e+001
C008-001 -5.2101822e+000  3.8373759e+000  2.7590548e+001
C008-002 -5.3379836e+000  3.8680289e+000  2.7589260e+001
C008-003 -5.4640694e+000  3.8910599e+000  2.7593187e+001
C008-004 -5.5884614e+000  3.9058211e+000  2.7604233e+001
C008-005 -5.7114482e+000  3.9151480e+000  2.7613892e+001
C008-006 -5.8328271e+000  3.9151142e+000  2.7633755e+001
C008-007 -5.9506125e+000  3.9036450e+000  2.7671188e+001
C008-008 -6.0669365e+000  3.8868237e+000  2.7707176e+001
C008-009 -6.1856532e+000  3.8662574e+000  2.7733891e+001
C009-001 -6.3000917e+000  3.8469827e+000  2.7757895e+001
C009-002 -6.4126143e+000  3.8252501e+000  2.7780550e+001
C009-003 -6.5243444e+000  3.8020072e+000  2.7797930e+001
C009-004 -6.6321006e+000  3.7730248e+000  2.7821747e+001
C009-005 -6.7405653e+000  3.7429252e+000  2.7837954e+001
C009-006 -6.8501616e+000  3.7130313e+000  2.7843594e+001
C009-007 -6.9596176e+000  3.6813211e+000  2.7844334e+001
C009-008 -7.0690680e+000  3.6495547e+000  2.7835806e+001
C010-001 -7.1717472e+000  3.8987117e+000  2.7774378e+001
C010-002 -7.1622396e+000  4.1897664e+000  2.7696642e+001
C010-003 -7.1577625e+000  4.4741006e+000  2.7639357e+001
C010-004 -7.1526299e+000  4.7519708e+000  2.7580566e+001
C010-005 -7.1544676e+000  5.0268464e+000  2.7546677e+001
C010-006 -7.1590185e+000  5.2984343e+000  2.7522367e+001
C010-007 -7.1705761e+000  5.5689702e+000  2.7519873e+001
C010-008 -7.1855831e+000  5.8374600e+000  2.7528288e+001
C010-009 -7.2119594e+000  6.1003938e+000  2.7570204e+001
C011-001 -7.2191644e+000  6.4404416e+000  2.7611893e+001
C011-002 -7.2293406e+000  6.7650814e+000  2.7615797e+001
C011-003 -7.2332640e+000  7.0642695e+000  2.7558550e+001
C011-004 -7.2396812e+000  7.3373628e+000  2.7464394e+001
C011-005 -7.2452598e+000  7.5781417e+000  2.7325584e+001
C011-006 -7.2466884e+000  7.7753482e+000  2.7135717e+001
C011-007 -7.2550216e+000  7.9475918e+000  2.6921408e+001
C011-008 -7.2862830e+000  8.1435766e+000  2.6715332e+001
