# Supplementary material for: Deciphering the influence of evolutionary legacy and functional constraints on the patella: an example in modern rhinoceroses amongst perissodactyls
Source: PeerJ. 2024 Oct 25;12:e18067. doi: 10.7717/peerj.18067 (PMC11514768; doi:10.7717/peerj.18067)
Supplement: Supplemental Information 9 — For each specimen, the dataset is composed of the coordinates of the 6 anatomical landmarks and 103 curve sliding semi-landmarks. The template (C. simum AMNH M-51854) is composed in addition of 461 surface sliding semi-landmarks. [file peerj-12-18067-s009.zip › Equus_caballus_A541_Patella.pts]

Version 1.0
109
S000  6.4698534e+000  4.4823012e+000  6.5543184e+000
S001  1.9954214e+000  8.2468119e+000  4.8866558e+000
S002  3.8395939e+000  5.7277813e+000  7.8828824e-001
S003  5.9122162e+000  3.3992426e+000  4.4309845e+000
S004  4.8230562e+000  7.6449358e-001  5.8452563e+000
S005  4.0015435e+000  5.0176182e+000  2.8119564e-001
C000-001  6.3991346e+000  4.5054746e+000  6.9551778e+000
C000-002  6.2319336e+000  4.4766030e+000  7.3091245e+000
C000-003  5.9757299e+000  4.4371433e+000  7.5488400e+000
C000-004  5.7239885e+000  4.4551988e+000  7.7305832e+000
C000-005  5.4805651e+000  4.5247054e+000  7.8801904e+000
C000-006  5.2285023e+000  4.6335430e+000  7.9895611e+000
C000-007  4.9637818e+000  4.7816081e+000  8.0593262e+000
C000-008  4.6733093e+000  4.9574013e+000  8.0620823e+000
C000-009  4.3623252e+000  5.1592169e+000  8.0022259e+000
C001-001  4.0433741e+000  5.3226390e+000  7.9582047e+000
C001-002  3.7299683e+000  5.4778972e+000  7.8733535e+000
C001-003  3.4457450e+000  5.6670790e+000  7.7936358e+000
C001-004  3.1921895e+000  5.8882957e+000  7.7111812e+000
C001-005  2.9548657e+000  6.1201124e+000  7.6048861e+000
C001-006  2.7346733e+000  6.3687673e+000  7.4817910e+000
C001-007  2.5218401e+000  6.6187692e+000  7.3296704e+000
C001-008  2.3094301e+000  6.8334179e+000  7.1150522e+000
C001-009  2.1232934e+000  7.0654240e+000  6.8830009e+000
C002-001  2.0419145e+000  7.2679849e+000  6.6875138e+000
C002-002  1.9785404e+000  7.4709287e+000  6.5039158e+000
C002-003  1.9313865e+000  7.6467609e+000  6.3045263e+000
C002-004  1.9008912e+000  7.8020034e+000  6.0954118e+000
C002-005  1.8875542e+000  7.9431901e+000  5.8797855e+000
C002-006  1.8924371e+000  8.0904684e+000  5.6607556e+000
C002-007  1.9125820e+000  8.2228022e+000  5.4148540e+000
C002-008  1.9456320e+000  8.2903595e+000  5.1389499e+000
C003-001  1.9470958e+000  8.1725597e+000  4.7162404e+000
C003-002  1.9003625e+000  8.0613985e+000  4.5577073e+000
C003-003  1.8611413e+000  7.9353347e+000  4.4061017e+000
C003-004  1.8456235e+000  7.7764845e+000  4.2821102e+000
C003-005  1.8255591e+000  7.6322088e+000  4.1461577e+000
C003-006  1.8115407e+000  7.4791799e+000  4.0172482e+000
C003-007  1.7874302e+000  7.3382173e+000  3.8706563e+000
C003-008  1.7638329e+000  7.1955748e+000  3.7201118e+000
C003-009  1.7409612e+000  7.0604372e+000  3.5556402e+000
C004-001  1.6814358e+000  6.8628440e+000  3.3944106e+000
C004-002  1.6554044e+000  6.6589608e+000  3.2461658e+000
C004-003  1.6485610e+000  6.4899454e+000  3.0725284e+000
C004-004  1.6528531e+000  6.3767891e+000  2.8656185e+000
C004-005  1.6888046e+000  6.2642508e+000  2.6671362e+000
C004-006  1.7543174e+000  6.1564193e+000  2.4705088e+000
C004-007  1.8426055e+000  6.0838852e+000  2.2594421e+000
C004-008  1.9617288e+000  5.9926577e+000  2.0578785e+000
C004-009  2.1030564e+000  5.9256120e+000  1.8456020e+000
C005-001  2.2547703e+000  5.8612041e+000  1.6002592e+000
C005-002  2.4182765e+000  5.8489223e+000  1.3740703e+000
C005-003  2.5898273e+000  5.8448973e+000  1.1827497e+000
C005-004  2.7713928e+000  5.8341231e+000  1.0285037e+000
C005-005  2.9626174e+000  5.8341594e+000  9.0809935e-001
C005-006  3.1662188e+000  5.8332920e+000  8.2229334e-001
C005-007  3.3826711e+000  5.8108163e+000  7.7346033e-001
C005-008  3.6097620e+000  5.7817612e+000  7.6005495e-001
C006-001  3.9783740e+000  5.7133002e+000  9.8095179e-001
C006-002  4.1116304e+000  5.6802816e+000  1.1714044e+000
C006-003  4.2337565e+000  5.6186795e+000  1.3637061e+000
C006-004  4.3577094e+000  5.5459299e+000  1.5495421e+000
C006-005  4.4779158e+000  5.4513240e+000  1.7339774e+000
C006-006  4.5663056e+000  5.3124900e+000  1.9284443e+000
C006-007  4.6623011e+000  5.1645551e+000  2.1149542e+000
C006-008  4.7571278e+000  4.9974060e+000  2.2995033e+000
C006-009  4.8419547e+000  4.8052931e+000  2.4844820e+000
C007-001  5.0010962e+000  4.4187613e+000  2.6742845e+000
C007-002  5.1488800e+000  4.0891829e+000  2.8731968e+000
C007-003  5.3250370e+000  3.8362257e+000  3.0745211e+000
C007-004  5.4919839e+000  3.6412053e+000  3.2797341e+000
C007-005  5.6155200e+000  3.4872589e+000  3.4953053e+000
C007-006  5.7099376e+000  3.3815117e+000  3.7203190e+000
C007-007  5.7983084e+000  3.3352318e+000  3.9495316e+000
C007-008  5.8628016e+000  3.3397257e+000  4.1872025e+000
C008-001  5.9164290e+000  3.4316628e+000  4.5383105e+000
C008-002  5.9370613e+000  3.4753931e+000  4.6442213e+000
C008-003  5.9609227e+000  3.5243967e+000  4.7528896e+000
C008-004  5.9891810e+000  3.5792577e+000  4.8639259e+000
C008-005  6.0210218e+000  3.6397395e+000  4.9777164e+000
C008-006  6.0606117e+000  3.7073548e+000  5.0923042e+000
C008-007  6.1053190e+000  3.7811828e+000  5.2086325e+000
C008-008  6.1479793e+000  3.8587365e+000  5.3312097e+000
C008-009  6.1961055e+000  3.9425941e+000  5.4562116e+000
C009-001  6.2409077e+000  4.0245004e+000  5.5650134e+000
C009-002  6.2860246e+000  4.1014066e+000  5.6742949e+000
C009-003  6.3354650e+000  4.1767769e+000  5.7800546e+000
C009-004  6.3888450e+000  4.2527456e+000  5.8835573e+000
C009-005  6.4221411e+000  4.3149576e+000  6.0038428e+000
C009-006  6.4559426e+000  4.3766818e+000  6.1266541e+000
C009-007  6.4703126e+000  4.4222956e+000  6.2636843e+000
C009-008  6.4794431e+000  4.4622827e+000  6.4059544e+000
C010-001  6.2193322e+000  4.6317983e+000  6.4369407e+000
C010-002  5.9977908e+000  4.8274488e+000  6.3134875e+000
C010-003  5.7618146e+000  5.0122261e+000  6.1933188e+000
C010-004  5.5195327e+000  5.1938882e+000  6.0782604e+000
C010-005  5.2820959e+000  5.3895550e+000  5.9635506e+000
C010-006  5.0590177e+000  5.6126223e+000  5.8449860e+000
C010-007  4.8391056e+000  5.8475227e+000  5.7267485e+000
C010-008  4.6160045e+000  6.0893397e+000  5.6083694e+000
C010-009  4.4142647e+000  6.3597713e+000  5.4895716e+000
C011-001  4.1903052e+000  6.6754727e+000  5.3445654e+000
C011-002  3.9751620e+000  6.9780779e+000  5.2220330e+000
C011-003  3.7496798e+000  7.2547598e+000  5.1191058e+000
C011-004  3.5181668e+000  7.5118680e+000  5.0349855e+000
C011-005  3.2530100e+000  7.7258301e+000  4.9677486e+000
C011-006  2.9993026e+000  7.9539690e+000  4.9128599e+000
C011-007  2.6931703e+000  8.1232700e+000  4.8734484e+000
C011-008  2.3414054e+000  8.1883612e+000  4.8708234e+000
