# Supplementary material for: Deciphering the influence of evolutionary legacy and functional constraints on the patella: an example in modern rhinoceroses amongst perissodactyls
Source: PeerJ. 2024 Oct 25;12:e18067. doi: 10.7717/peerj.18067 (PMC11514768; doi:10.7717/peerj.18067)
Supplement: Supplemental Information 9 — For each specimen, the dataset is composed of the coordinates of the 6 anatomical landmarks and 103 curve sliding semi-landmarks. The template (C. simum AMNH M-51854) is composed in addition of 461 surface sliding semi-landmarks. [file peerj-12-18067-s009.zip › Equus_caballus_MVZ_162289_Patella.pts]

Version 1.0
109
S000 -2.4144802e+000 -2.6645415e+000 -5.5249691e-001
S001 -2.8157473e+000  2.8520336e+000 -9.1718006e-001
S002 -1.1451321e+000  1.9930468e+000  2.7549939e+000
S003 -5.6318760e-001 -2.0192513e+000  1.2110281e+000
S004  2.0294967e+000 -2.8654304e+000 -9.4651413e-001
S005 -1.2924448e-001  1.2260575e+000  3.4357185e+000
C000-001 -2.4560847e+000 -2.7868409e+000 -9.0086764e-001
C000-002 -2.5039296e+000 -2.8500316e+000 -1.2398307e+000
C000-003 -2.4947116e+000 -2.8363445e+000 -1.5584642e+000
C000-004 -2.4932880e+000 -2.7703915e+000 -1.8567480e+000
C000-005 -2.4425864e+000 -2.6415749e+000 -2.1169555e+000
C000-006 -2.4696798e+000 -2.4686449e+000 -2.3871951e+000
C000-007 -2.5004370e+000 -2.2363694e+000 -2.6455042e+000
C000-008 -2.5087099e+000 -1.9440169e+000 -2.8776081e+000
C000-009 -2.4877899e+000 -1.5939008e+000 -3.0776122e+000
C001-001 -2.4691553e+000 -1.2276139e+000 -3.1167707e+000
C001-002 -2.4478846e+000 -8.6967093e-001 -3.1419697e+000
C001-003 -2.4398518e+000 -5.2361387e-001 -3.1604049e+000
C001-004 -2.4489460e+000 -1.9114727e-001 -3.1736145e+000
C001-005 -2.4795170e+000  1.2896891e-001 -3.1846290e+000
C001-006 -2.4792593e+000  4.4402790e-001 -3.1676972e+000
C001-007 -2.4877582e+000  7.5142068e-001 -3.1435037e+000
C001-008 -2.4658017e+000  1.0473323e+000 -3.0886910e+000
C001-009 -2.4368441e+000  1.3265841e+000 -3.0140400e+000
C002-001 -2.4671073e+000  1.5705086e+000 -2.8220699e+000
C002-002 -2.5115085e+000  1.8010633e+000 -2.6272697e+000
C002-003 -2.5780866e+000  2.0181386e+000 -2.4405727e+000
C002-004 -2.6374671e+000  2.2127559e+000 -2.2356253e+000
C002-005 -2.7116604e+000  2.3957057e+000 -2.0273561e+000
C002-006 -2.7906199e+000  2.5694826e+000 -1.7996610e+000
C002-007 -2.8506372e+000  2.7258849e+000 -1.5319092e+000
C002-008 -2.8540013e+000  2.8269675e+000 -1.2225330e+000
C003-001 -2.7313845e+000  2.8690434e+000 -7.8589964e-001
C003-002 -2.6191523e+000  2.8593304e+000 -6.6601777e-001
C003-003 -2.4956906e+000  2.8409626e+000 -5.5709338e-001
C003-004 -2.3627658e+000  2.8156893e+000 -4.5986205e-001
C003-005 -2.2219570e+000  2.7879462e+000 -3.7080851e-001
C003-006 -2.0718625e+000  2.7567761e+000 -2.8985077e-001
C003-007 -1.9155787e+000  2.7318830e+000 -2.0605914e-001
C003-008 -1.7536608e+000  2.7132809e+000 -1.1835295e-001
C003-009 -1.5909661e+000  2.7050877e+000 -2.3514643e-002
C004-001 -1.4387065e+000  2.7035728e+000  7.1809404e-002
C004-002 -1.3034729e+000  2.7011297e+000  1.8451682e-001
C004-003 -1.1831735e+000  2.6926587e+000  3.1034729e-001
C004-004 -1.0767809e+000  2.6731925e+000  4.4695824e-001
C004-005 -9.8243481e-001  2.6358962e+000  5.9274924e-001
C004-006 -8.9995176e-001  2.5827348e+000  7.5202078e-001
C004-007 -8.4214789e-001  2.5537553e+000  9.4025499e-001
C004-008 -8.0260479e-001  2.5265942e+000  1.1449573e+000
C004-009 -7.8745556e-001  2.5102947e+000  1.3651221e+000
C005-001 -7.2552758e-001  2.5188966e+000  1.5839099e+000
C005-002 -7.0331872e-001  2.5402648e+000  1.7892134e+000
C005-003 -7.0851874e-001  2.5494337e+000  1.9792217e+000
C005-004 -7.3557025e-001  2.5330176e+000  2.1531153e+000
C005-005 -7.7468950e-001  2.4744051e+000  2.3073530e+000
C005-006 -8.4675092e-001  2.4057894e+000  2.4497614e+000
C005-007 -9.4365650e-001  2.3100483e+000  2.5781744e+000
C005-008 -1.0436943e+000  2.1682386e+000  2.6811268e+000
C006-001 -1.2237939e+000  1.7771699e+000  2.7298117e+000
C006-002 -1.2795981e+000  1.5638356e+000  2.6864741e+000
C006-003 -1.3339821e+000  1.3555301e+000  2.6375484e+000
C006-004 -1.3582841e+000  1.1497543e+000  2.5661788e+000
C006-005 -1.3534178e+000  9.5098913e-001  2.4737468e+000
C006-006 -1.3502716e+000  7.5244361e-001  2.3766458e+000
C006-007 -1.3088812e+000  5.6500232e-001  2.2551007e+000
C006-008 -1.2698979e+000  3.7434793e-001  2.1278970e+000
C006-009 -1.2200223e+000  1.8381535e-001  1.9873418e+000
C007-001 -1.0947558e+000 -9.2907555e-002  1.8498342e+000
C007-002 -9.8658949e-001 -3.6486864e-001  1.7232978e+000
C007-003 -8.9704645e-001 -6.3029867e-001  1.6131115e+000
C007-004 -8.3683676e-001 -8.9161187e-001  1.5312147e+000
C007-005 -7.8119683e-001 -1.1422447e+000  1.4594650e+000
C007-006 -7.2692651e-001 -1.3822832e+000  1.3926139e+000
C007-007 -6.8484449e-001 -1.6169423e+000  1.3381305e+000
C007-008 -6.3776177e-001 -1.8375182e+000  1.2811391e+000
C008-001 -6.2315434e-001 -2.0738225e+000  1.0696223e+000
C008-002 -6.9262207e-001 -2.1260712e+000  9.3622565e-001
C008-003 -7.7147168e-001 -2.1758666e+000  8.1073576e-001
C008-004 -8.6006695e-001 -2.2234399e+000  6.9355029e-001
C008-005 -9.6205020e-001 -2.2714541e+000  5.8999813e-001
C008-006 -1.0692970e+000 -2.3139246e+000  4.8927727e-001
C008-007 -1.1858526e+000 -2.3537774e+000  3.9621574e-001
C008-008 -1.3066452e+000 -2.3863695e+000  2.9883167e-001
C008-009 -1.4505191e+000 -2.4289014e+000  2.4196568e-001
C009-001 -1.6018361e+000 -2.4569244e+000  1.8279660e-001
C009-002 -1.7407331e+000 -2.4836063e+000  1.1390714e-001
C009-003 -1.8693206e+000 -2.5105679e+000  4.0091429e-002
C009-004 -1.9924244e+000 -2.5404298e+000 -3.2501098e-002
C009-005 -2.1002297e+000 -2.5669572e+000 -1.2030385e-001
C009-006 -2.1996043e+000 -2.5943859e+000 -2.1347108e-001
C009-007 -2.2922013e+000 -2.6235104e+000 -3.1278452e-001
C009-008 -2.3667536e+000 -2.6484163e+000 -4.2654043e-001
C010-001 -2.4632342e+000 -2.3680956e+000 -5.4676390e-001
C010-002 -2.4603410e+000 -2.0484290e+000 -5.5979413e-001
C010-003 -2.4804738e+000 -1.7387270e+000 -5.6949699e-001
C010-004 -2.5019953e+000 -1.4318191e+000 -5.8294666e-001
C010-005 -2.5444007e+000 -1.1304557e+000 -5.9270829e-001
C010-006 -2.5929132e+000 -8.3162099e-001 -6.0413563e-001
C010-007 -2.6570172e+000 -5.3653294e-001 -6.1362529e-001
C010-008 -2.7344849e+000 -2.4534717e-001 -6.2219751e-001
C010-009 -2.8121798e+000  4.4859521e-002 -6.3439125e-001
C011-001 -2.8996191e+000  3.5306552e-001 -6.2259156e-001
C011-002 -2.9826806e+000  6.5546298e-001 -6.1629444e-001
C011-003 -3.0529592e+000  9.5688307e-001 -6.1719900e-001
C011-004 -3.0986097e+000  1.2622283e+000 -6.2942356e-001
C011-005 -3.1162157e+000  1.5738491e+000 -6.5447044e-001
C011-006 -3.0915346e+000  1.8907975e+000 -6.9780713e-001
C011-007 -3.0479426e+000  2.2181396e+000 -7.5124031e-001
C011-008 -2.9615009e+000  2.5489142e+000 -8.2334799e-001
