# Supplementary material for: Deciphering the influence of evolutionary legacy and functional constraints on the patella: an example in modern rhinoceroses amongst perissodactyls
Source: PeerJ. 2024 Oct 25;12:e18067. doi: 10.7717/peerj.18067 (PMC11514768; doi:10.7717/peerj.18067)
Supplement: Supplemental Information 9 — For each specimen, the dataset is composed of the coordinates of the 6 anatomical landmarks and 103 curve sliding semi-landmarks. The template (C. simum AMNH M-51854) is composed in addition of 461 surface sliding semi-landmarks. [file peerj-12-18067-s009.zip › Equus_grevyi_RBINS_32166_Patella_Right.pts]

Version 1.0
109
S000 -3.3706470e+000  2.2225516e+000  2.7083229e+001
S001 -4.5081520e+000  6.4235616e+000  2.7948893e+001
S002 -8.5379708e-001  6.0953679e+000  2.7299324e+001
S003 -2.0191765e+000  3.0829761e+000  2.6239386e+001
S004 -2.7178264e+000  2.7809327e+000  2.3984602e+001
S005 -2.9359245e-001  5.9724851e+000  2.6694414e+001
C000-001 -3.6190479e+000  2.0601971e+000  2.7044237e+001
C000-002 -3.8616993e+000  1.9345201e+000  2.7019886e+001
C000-003 -4.1054955e+000  1.8642210e+000  2.6996855e+001
C000-004 -4.3322258e+000  1.8753681e+000  2.6949339e+001
C000-005 -4.5479879e+000  1.9076962e+000  2.6928219e+001
C000-006 -4.7495098e+000  1.9901094e+000  2.6907988e+001
C000-007 -4.9517465e+000  2.1052041e+000  2.6909168e+001
C000-008 -5.1502767e+000  2.2651153e+000  2.6921618e+001
C000-009 -5.3249140e+000  2.4816649e+000  2.6923532e+001
C001-001 -5.4420538e+000  2.7716055e+000  2.6972942e+001
C001-002 -5.5164714e+000  3.0656259e+000  2.6997246e+001
C001-003 -5.5730038e+000  3.3528645e+000  2.7022953e+001
C001-004 -5.6306772e+000  3.6254358e+000  2.7069143e+001
C001-005 -5.6714654e+000  3.8905046e+000  2.7117229e+001
C001-006 -5.7148480e+000  4.1412864e+000  2.7187782e+001
C001-007 -5.7372437e+000  4.3858209e+000  2.7255711e+001
C001-008 -5.7482595e+000  4.6205969e+000  2.7330950e+001
C001-009 -5.7497735e+000  4.8452168e+000  2.7415737e+001
C002-001 -5.7000165e+000  5.1151733e+000  2.7442877e+001
C002-002 -5.6435871e+000  5.3572998e+000  2.7501165e+001
C002-003 -5.5633793e+000  5.5690498e+000  2.7579700e+001
C002-004 -5.4507113e+000  5.7659779e+000  2.7638918e+001
C002-005 -5.3124352e+000  5.9421182e+000  2.7696198e+001
C002-006 -5.1497970e+000  6.0947289e+000  2.7771410e+001
C002-007 -4.9622197e+000  6.2329221e+000  2.7850149e+001
C002-008 -4.7515597e+000  6.3642039e+000  2.7931433e+001
C003-001 -4.3507538e+000  6.4758086e+000  2.7906145e+001
C003-002 -4.1959262e+000  6.5017419e+000  2.7833181e+001
C003-003 -4.0522265e+000  6.5164175e+000  2.7743382e+001
C003-004 -3.9202204e+000  6.5277677e+000  2.7643282e+001
C003-005 -3.7953105e+000  6.5455465e+000  2.7540180e+001
C003-006 -3.6769981e+000  6.5666733e+000  2.7431515e+001
C003-007 -3.5639193e+000  6.5917983e+000  2.7317625e+001
C003-008 -3.4507501e+000  6.6318245e+000  2.7206532e+001
C003-009 -3.3402965e+000  6.6848593e+000  2.7096992e+001
C004-001 -3.2151537e+000  6.6972980e+000  2.7025593e+001
C004-002 -3.0857399e+000  6.7008100e+000  2.6955847e+001
C004-003 -2.9493499e+000  6.7048860e+000  2.6895658e+001
C004-004 -2.8133862e+000  6.6930294e+000  2.6833275e+001
C004-005 -2.6687286e+000  6.6832585e+000  2.6779348e+001
C004-006 -2.5022924e+000  6.7105727e+000  2.6762915e+001
C004-007 -2.3308508e+000  6.7365456e+000  2.6756144e+001
C004-008 -2.1548796e+000  6.7460032e+000  2.6738659e+001
C004-009 -1.9667382e+000  6.7670250e+000  2.6738001e+001
C005-001 -1.7595090e+000  6.7729149e+000  2.6739218e+001
C005-002 -1.5716618e+000  6.7705069e+000  2.6771507e+001
C005-003 -1.4133594e+000  6.7499599e+000  2.6828085e+001
C005-004 -1.2769607e+000  6.7034535e+000  2.6892391e+001
C005-005 -1.1684388e+000  6.6339593e+000  2.6976810e+001
C005-006 -1.0735404e+000  6.5388050e+000  2.7066593e+001
C005-007 -9.8038048e-001  6.4153523e+000  2.7138666e+001
C005-008 -9.0713078e-001  6.2687349e+000  2.7221256e+001
C006-001 -8.5946196e-001  5.9439497e+000  2.7327759e+001
C006-002 -8.8149238e-001  5.7874093e+000  2.7320112e+001
C006-003 -9.1671562e-001  5.6309767e+000  2.7290348e+001
C006-004 -9.6840543e-001  5.4745293e+000  2.7251635e+001
C006-005 -1.0410585e+000  5.3145618e+000  2.7212791e+001
C006-006 -1.1248183e+000  5.1565514e+000  2.7142487e+001
C006-007 -1.2254701e+000  4.9980097e+000  2.7057533e+001
C006-008 -1.3470471e+000  4.8328042e+000  2.6972755e+001
C006-009 -1.4833540e+000  4.6665978e+000  2.6870102e+001
C007-001 -1.5711424e+000  4.4924383e+000  2.6750669e+001
C007-002 -1.6579546e+000  4.3206153e+000  2.6638208e+001
C007-003 -1.7395362e+000  4.1470356e+000  2.6541151e+001
C007-004 -1.7950155e+000  3.9609773e+000  2.6480537e+001
C007-005 -1.8390536e+000  3.7755125e+000  2.6429525e+001
C007-006 -1.8878932e+000  3.5978129e+000  2.6374271e+001
C007-007 -1.9316592e+000  3.4208474e+000  2.6329048e+001
C007-008 -1.9668070e+000  3.2413197e+000  2.6300802e+001
C008-001 -2.0896115e+000  3.0338006e+000  2.6258339e+001
C008-002 -2.1609468e+000  2.9754357e+000  2.6314030e+001
C008-003 -2.2399545e+000  2.9281282e+000  2.6362806e+001
C008-004 -2.3179502e+000  2.9080801e+000  2.6378218e+001
C008-005 -2.3960097e+000  2.9103899e+000  2.6378471e+001
C008-006 -2.4829345e+000  2.9082003e+000  2.6408957e+001
C008-007 -2.5774674e+000  2.9009938e+000  2.6464327e+001
C008-008 -2.6660423e+000  2.8763547e+000  2.6548197e+001
C008-009 -2.7508659e+000  2.8634150e+000  2.6625294e+001
C009-001 -2.8107731e+000  2.8395269e+000  2.6713951e+001
C009-002 -2.8634019e+000  2.7969644e+000  2.6802305e+001
C009-003 -2.9303076e+000  2.7520804e+000  2.6869835e+001
C009-004 -3.0001941e+000  2.6948333e+000  2.6926868e+001
C009-005 -3.0728636e+000  2.6254504e+000  2.6974060e+001
C009-006 -3.1495042e+000  2.5448973e+000  2.7010944e+001
C009-007 -3.2140086e+000  2.4460526e+000  2.7049932e+001
C009-008 -3.2778480e+000  2.3327258e+000  2.7078463e+001
C010-001 -3.4125650e+000  2.5073354e+000  2.7157557e+001
C010-002 -3.4775393e+000  2.7986343e+000  2.7217402e+001
C010-003 -3.5276954e+000  3.0721045e+000  2.7292665e+001
C010-004 -3.5750682e+000  3.3354232e+000  2.7376316e+001
C010-005 -3.6217780e+000  3.5902932e+000  2.7462805e+001
C010-006 -3.6660497e+000  3.8348880e+000  2.7559750e+001
C010-007 -3.7090459e+000  4.0701995e+000  2.7662640e+001
C010-008 -3.7506914e+000  4.2965250e+000  2.7770241e+001
C010-009 -3.7906649e+000  4.5115666e+000  2.7888102e+001
C011-001 -3.8572388e+000  4.7582641e+000  2.8006979e+001
C011-002 -3.9277685e+000  5.0037494e+000  2.8069946e+001
C011-003 -4.0008688e+000  5.2349005e+000  2.8163027e+001
C011-004 -4.0775928e+000  5.4575024e+000  2.8168470e+001
C011-005 -4.1570978e+000  5.6674943e+000  2.8163666e+001
C011-006 -4.2403717e+000  5.8736396e+000  2.8154827e+001
C011-007 -4.3258972e+000  6.0623703e+000  2.8103645e+001
C011-008 -4.4170289e+000  6.2585764e+000  2.8051788e+001
