# Supplementary material for: Deciphering the influence of evolutionary legacy and functional constraints on the patella: an example in modern rhinoceroses amongst perissodactyls
Source: PeerJ. 2024 Oct 25;12:e18067. doi: 10.7717/peerj.18067 (PMC11514768; doi:10.7717/peerj.18067)
Supplement: Supplemental Information 9 — For each specimen, the dataset is composed of the coordinates of the 6 anatomical landmarks and 103 curve sliding semi-landmarks. The template (C. simum AMNH M-51854) is composed in addition of 461 surface sliding semi-landmarks. [file peerj-12-18067-s009.zip › Equus_hemionus_1880_1103_Patella.pts]

Version 1.0
109
S000  2.7715161e+000  4.7978479e-001  1.6794481e+000
S001  5.6856513e-001  3.9553096e+000  1.3614174e+000
S002  9.3322253e-001  3.5526536e+000  4.5889654e+000
S003  3.0112195e+000  1.1261566e+000  2.9741583e+000
S004  5.4209633e+000  1.1801133e+000  2.6322491e+000
S005  1.3183193e+000  3.3008831e+000  5.2520542e+000
C000-001  2.7839303e+000  5.3029299e-001  1.4690117e+000
C000-002  2.8116817e+000  6.3641745e-001  1.2652673e+000
C000-003  2.8482790e+000  7.8306043e-001  1.0947465e+000
C000-004  2.8838036e+000  9.4983757e-001  9.5853561e-001
C000-005  2.9052184e+000  1.1169196e+000  8.3174223e-001
C000-006  2.9057674e+000  1.2787771e+000  6.9535661e-001
C000-007  2.8904405e+000  1.4443334e+000  5.5710357e-001
C000-008  2.8573785e+000  1.6137170e+000  4.1867024e-001
C000-009  2.8186691e+000  1.7980809e+000  2.9706469e-001
C001-001  2.7526734e+000  2.0135293e+000  2.6814699e-001
C001-002  2.6784136e+000  2.2225518e+000  2.4475047e-001
C001-003  2.6059973e+000  2.4353092e+000  2.4594563e-001
C001-004  2.5246501e+000  2.6421354e+000  2.6055780e-001
C001-005  2.4113009e+000  2.8206198e+000  2.4241842e-001
C001-006  2.2919714e+000  2.9961252e+000  2.3905052e-001
C001-007  2.1597295e+000  3.1627083e+000  2.3990847e-001
C001-008  2.0250545e+000  3.3286505e+000  2.6368862e-001
C001-009  1.8953155e+000  3.4965713e+000  3.1383723e-001
C002-001  1.7268245e+000  3.6832948e+000  3.6342844e-001
C002-002  1.5573474e+000  3.8316739e+000  4.1972741e-001
C002-003  1.3931869e+000  3.9460299e+000  4.9075601e-001
C002-004  1.2461786e+000  4.0347509e+000  6.0256428e-001
C002-005  1.0909777e+000  4.0810523e+000  7.0427585e-001
C002-006  9.3757981e-001  4.0940466e+000  8.2410836e-001
C002-007  7.8028923e-001  4.0731931e+000  9.6287423e-001
C002-008  6.7998081e-001  4.0345273e+000  1.1648521e+000
C003-001  5.6389058e-001  3.9873850e+000  1.4904613e+000
C003-002  5.7845455e-001  4.0196681e+000  1.6187366e+000
C003-003  5.9857762e-001  4.0511699e+000  1.7439584e+000
C003-004  6.2140042e-001  4.0833116e+000  1.8678925e+000
C003-005  6.5825927e-001  4.1141739e+000  1.9885544e+000
C003-006  7.1584165e-001  4.1417542e+000  2.1021402e+000
C003-007  7.6089048e-001  4.1743164e+000  2.2211137e+000
C003-008  8.1809109e-001  4.2058201e+000  2.3369374e+000
C003-009  8.7994224e-001  4.2374172e+000  2.4526849e+000
C004-001  9.3420774e-001  4.2693429e+000  2.5724106e+000
C004-002  9.8662031e-001  4.2947989e+000  2.6933899e+000
C004-003  1.0345927e+000  4.3148079e+000  2.8169808e+000
C004-004  1.0821660e+000  4.3299575e+000  2.9428310e+000
C004-005  1.1082735e+000  4.3404894e+000  3.0795159e+000
C004-006  1.1313337e+000  4.3465271e+000  3.2218211e+000
C004-007  1.1265831e+000  4.3469453e+000  3.3739707e+000
C004-008  1.1132010e+000  4.3424072e+000  3.5317678e+000
C004-009  1.0844915e+000  4.3324237e+000  3.6944609e+000
C005-001  1.0742724e+000  4.3112221e+000  3.8520873e+000
C005-002  1.0504019e+000  4.2715993e+000  3.9911067e+000
C005-003  1.0238283e+000  4.2171335e+000  4.1156373e+000
C005-004  9.8629916e-001  4.1507835e+000  4.2248597e+000
C005-005  9.5728737e-001  4.0670257e+000  4.3223500e+000
C005-006  9.4463003e-001  3.9632840e+000  4.4086833e+000
C005-007  9.1590679e-001  3.8441048e+000  4.4791365e+000
C005-008  9.1106337e-001  3.7040737e+000  4.5390024e+000
C006-001  9.8619735e-001  3.4312363e+000  4.4674206e+000
C006-002  1.0426785e+000  3.3052695e+000  4.3501253e+000
C006-003  1.1056713e+000  3.1718707e+000  4.2387724e+000
C006-004  1.1779952e+000  3.0291479e+000  4.1344728e+000
C006-005  1.2705988e+000  2.8837397e+000  4.0374165e+000
C006-006  1.3828773e+000  2.7361896e+000  3.9472189e+000
C006-007  1.5131952e+000  2.5853271e+000  3.8637612e+000
C006-008  1.6710874e+000  2.4467971e+000  3.7851667e+000
C006-009  1.8542882e+000  2.3271565e+000  3.7103088e+000
C007-001  2.1466479e+000  2.1727426e+000  3.7202442e+000
C007-002  2.3948898e+000  2.0047572e+000  3.6998503e+000
C007-003  2.5751171e+000  1.8140846e+000  3.6776507e+000
C007-004  2.7174873e+000  1.6420546e+000  3.6378596e+000
C007-005  2.8270001e+000  1.4887830e+000  3.5758326e+000
C007-006  2.9209273e+000  1.3695122e+000  3.4696815e+000
C007-007  2.9880593e+000  1.2754550e+000  3.3272915e+000
C007-008  3.0200250e+000  1.2000932e+000  3.1577168e+000
C008-001  3.0055001e+000  1.0824279e+000  2.8925180e+000
C008-002  3.0014350e+000  1.0579518e+000  2.7986658e+000
C008-003  2.9932554e+000  1.0089110e+000  2.7244337e+000
C008-004  2.9842384e+000  9.7004312e-001  2.6432676e+000
C008-005  2.9732862e+000  9.1478765e-001  2.5771005e+000
C008-006  2.9607532e+000  8.6002511e-001  2.5117168e+000
C008-007  2.9463749e+000  7.9829627e-001  2.4537258e+000
C008-008  2.9302237e+000  7.4188894e-001  2.3914280e+000
C008-009  2.9131923e+000  6.9034415e-001  2.3249311e+000
C009-001  2.8910058e+000  6.4507431e-001  2.2635298e+000
C009-002  2.8702371e+000  6.0199428e-001  2.2029021e+000
C009-003  2.8510833e+000  5.6496668e-001  2.1391857e+000
C009-004  2.8334665e+000  5.3408277e-001  2.0721428e+000
C009-005  2.8137810e+000  5.0157535e-001  2.0055432e+000
C009-006  2.7972636e+000  4.8006564e-001  1.9313124e+000
C009-007  2.7865832e+000  4.7326919e-001  1.8500727e+000
C009-008  2.7780612e+000  4.7324598e-001  1.7660580e+000
C010-001  2.6442177e+000  6.4223230e-001  1.6856922e+000
C010-002  2.5279179e+000  8.3442706e-001  1.6919879e+000
C010-003  2.4152927e+000  1.0350554e+000  1.6951644e+000
C010-004  2.3151653e+000  1.2474159e+000  1.6953218e+000
C010-005  2.2005849e+000  1.4510137e+000  1.6933390e+000
C010-006  2.0783758e+000  1.6534765e+000  1.6899246e+000
C010-007  1.9359432e+000  1.8472992e+000  1.6834892e+000
C010-008  1.7837139e+000  2.0391276e+000  1.6734349e+000
C010-009  1.6228431e+000  2.2283933e+000  1.6583112e+000
C011-001  1.4478379e+000  2.3750312e+000  1.6436685e+000
C011-002  1.2796347e+000  2.5258658e+000  1.6204667e+000
C011-003  1.1200415e+000  2.6821985e+000  1.5914387e+000
C011-004  9.7451323e-001  2.8501599e+000  1.5589056e+000
C011-005  8.5219967e-001  3.0381353e+000  1.5247699e+000
C011-006  7.5089371e-001  3.2437460e+000  1.4880830e+000
C011-007  6.6944945e-001  3.4655664e+000  1.4484779e+000
C011-008  6.0769200e-001  3.7028418e+000  1.4059483e+000
