# Supplementary material for: Deciphering the influence of evolutionary legacy and functional constraints on the patella: an example in modern rhinoceroses amongst perissodactyls
Source: PeerJ. 2024 Oct 25;12:e18067. doi: 10.7717/peerj.18067 (PMC11514768; doi:10.7717/peerj.18067)
Supplement: Supplemental Information 9 — For each specimen, the dataset is composed of the coordinates of the 6 anatomical landmarks and 103 curve sliding semi-landmarks. The template (C. simum AMNH M-51854) is composed in addition of 461 surface sliding semi-landmarks. [file peerj-12-18067-s009.zip › Equus_przewalskii_RBINS_14281_Patella_Right.pts]

Version 1.0
109
S000 -5.2037740e+000  3.5361204e+000  2.8490175e+001
S001 -5.7470555e+000  7.8459134e+000  2.7786432e+001
S002 -2.0864069e+000  6.8796024e+000  2.8277901e+001
S003 -3.4473019e+000  3.9821973e+000  2.7705471e+001
S004 -3.4376240e+000  3.2231295e+000  2.5469141e+001
S005 -1.5322452e+000  6.4878550e+000  2.8085768e+001
C000-001 -5.4469471e+000  3.4218454e+000  2.8388783e+001
C000-002 -5.6711783e+000  3.3458614e+000  2.8292156e+001
C000-003 -5.8955460e+000  3.2989008e+000  2.8207148e+001
C000-004 -6.0895734e+000  3.3221657e+000  2.8083361e+001
C000-005 -6.2645316e+000  3.3919415e+000  2.7951204e+001
C000-006 -6.4471245e+000  3.4935501e+000  2.7826511e+001
C000-007 -6.6151824e+000  3.6442137e+000  2.7690899e+001
C000-008 -6.7230973e+000  3.8607764e+000  2.7520855e+001
C000-009 -6.8600473e+000  4.1055846e+000  2.7366371e+001
C001-001 -6.9323969e+000  4.3372269e+000  2.7323450e+001
C001-002 -7.0029607e+000  4.5714936e+000  2.7292873e+001
C001-003 -7.0543027e+000  4.8129406e+000  2.7264605e+001
C001-004 -7.0819087e+000  5.0609212e+000  2.7235840e+001
C001-005 -7.0902877e+000  5.3138490e+000  2.7209137e+001
C001-006 -7.0846286e+000  5.5715203e+000  2.7187618e+001
C001-007 -7.0748162e+000  5.8366280e+000  2.7177525e+001
C001-008 -7.0519366e+000  6.1094913e+000  2.7173491e+001
C001-009 -6.9977012e+000  6.3827977e+000  2.7163761e+001
C002-001 -6.8966846e+000  6.6386166e+000  2.7176819e+001
C002-002 -6.8035908e+000  6.8786120e+000  2.7214849e+001
C002-003 -6.7191005e+000  7.1023598e+000  2.7277552e+001
C002-004 -6.6156697e+000  7.2998195e+000  2.7349131e+001
C002-005 -6.4702868e+000  7.4584446e+000  2.7413488e+001
C002-006 -6.3096433e+000  7.5897484e+000  2.7487144e+001
C002-007 -6.1490903e+000  7.7105513e+000  2.7587082e+001
C002-008 -5.9640198e+000  7.8057909e+000  2.7694853e+001
C003-001 -5.5869050e+000  7.8654494e+000  2.7778502e+001
C003-002 -5.4238505e+000  7.8555846e+000  2.7744184e+001
C003-003 -5.2663741e+000  7.8337407e+000  2.7700089e+001
C003-004 -5.1152372e+000  7.8038898e+000  2.7649313e+001
C003-005 -4.9669700e+000  7.7748432e+000  2.7595583e+001
C003-006 -4.8234181e+000  7.7382455e+000  2.7534517e+001
C003-007 -4.6774731e+000  7.7099190e+000  2.7472223e+001
C003-008 -4.5307469e+000  7.6853833e+000  2.7406687e+001
C003-009 -4.3846006e+000  7.6638994e+000  2.7338196e+001
C004-001 -4.2269535e+000  7.6461515e+000  2.7265932e+001
C004-002 -4.0631881e+000  7.6348886e+000  2.7215134e+001
C004-003 -3.8964810e+000  7.6163912e+000  2.7177895e+001
C004-004 -3.7250972e+000  7.5954337e+000  2.7156475e+001
C004-005 -3.5486507e+000  7.5696731e+000  2.7149511e+001
C004-006 -3.3664801e+000  7.5484653e+000  2.7163147e+001
C004-007 -3.1800802e+000  7.5418906e+000  2.7202635e+001
C004-008 -2.9880908e+000  7.5210857e+000  2.7251617e+001
C004-009 -2.7911272e+000  7.5022326e+000  2.7319464e+001
C005-001 -2.6222725e+000  7.4916458e+000  2.7406378e+001
C005-002 -2.4763205e+000  7.4699340e+000  2.7498579e+001
C005-003 -2.3543127e+000  7.4402575e+000  2.7598843e+001
C005-004 -2.2561774e+000  7.3992720e+000  2.7707161e+001
C005-005 -2.1809044e+000  7.3408308e+000  2.7821053e+001
C005-006 -2.1292846e+000  7.2660532e+000  2.7942327e+001
C005-007 -2.0970869e+000  7.1630301e+000  2.8060604e+001
C005-008 -2.0838790e+000  7.0346293e+000  2.8174948e+001
C006-001 -2.1703882e+000  6.7177901e+000  2.8327080e+001
C006-002 -2.2541211e+000  6.5525403e+000  2.8343163e+001
C006-003 -2.3440559e+000  6.3939490e+000  2.8341442e+001
C006-004 -2.4415526e+000  6.2426929e+000  2.8326954e+001
C006-005 -2.5452759e+000  6.0974941e+000  2.8295765e+001
C006-006 -2.6603341e+000  5.9571414e+000  2.8267906e+001
C006-007 -2.7719266e+000  5.8249803e+000  2.8186129e+001
C006-008 -2.8944168e+000  5.6976094e+000  2.8106445e+001
C006-009 -3.0282085e+000  5.5711150e+000  2.8029814e+001
C007-001 -3.0613828e+000  5.3885174e+000  2.7967619e+001
C007-002 -3.0995724e+000  5.2073674e+000  2.7912117e+001
C007-003 -3.1411018e+000  5.0270076e+000  2.7866482e+001
C007-004 -3.1833227e+000  4.8454680e+000  2.7837717e+001
C007-005 -3.2282202e+000  4.6664195e+000  2.7810394e+001
C007-006 -3.2766218e+000  4.4893956e+000  2.7785936e+001
C007-007 -3.3283436e+000  4.3124022e+000  2.7769764e+001
C007-008 -3.3860471e+000  4.1403637e+000  2.7748144e+001
C008-001 -3.5499754e+000  3.9368188e+000  2.7682034e+001
C008-002 -3.6541874e+000  3.8985691e+000  2.7671375e+001
C008-003 -3.7603400e+000  3.8659923e+000  2.7676874e+001
C008-004 -3.8681843e+000  3.8382280e+000  2.7699358e+001
C008-005 -3.9732995e+000  3.8096020e+000  2.7744514e+001
C008-006 -4.0788655e+000  3.7862864e+000  2.7806290e+001
C008-007 -4.1851048e+000  3.7687585e+000  2.7885040e+001
C008-008 -4.2982254e+000  3.7610941e+000  2.7974310e+001
C008-009 -4.4173841e+000  3.7592578e+000  2.8074871e+001
C009-001 -4.5179648e+000  3.7257254e+000  2.8144245e+001
C009-002 -4.6134043e+000  3.6937478e+000  2.8209942e+001
C009-003 -4.7098885e+000  3.6655800e+000  2.8264688e+001
C009-004 -4.7969499e+000  3.6374917e+000  2.8320606e+001
C009-005 -4.8782005e+000  3.6100633e+000  2.8374430e+001
C009-006 -4.9588161e+000  3.5849693e+000  2.8420418e+001
C009-007 -5.0427027e+000  3.5652080e+000  2.8451941e+001
C009-008 -5.1260633e+000  3.5504177e+000  2.8472042e+001
C010-001 -5.2368670e+000  3.7957201e+000  2.8473509e+001
C010-002 -5.2772336e+000  4.0653062e+000  2.8425367e+001
C010-003 -5.3122811e+000  4.3228574e+000  2.8398945e+001
C010-004 -5.3454370e+000  4.5735569e+000  2.8388535e+001
C010-005 -5.3777981e+000  4.8187962e+000  2.8390923e+001
C010-006 -5.4083295e+000  5.0590734e+000  2.8388905e+001
C010-007 -5.4387960e+000  5.2921319e+000  2.8412508e+001
C010-008 -5.4640083e+000  5.5215507e+000  2.8405422e+001
C010-009 -5.4874015e+000  5.7470737e+000  2.8404913e+001
C011-001 -5.5161538e+000  6.0121341e+000  2.8416685e+001
C011-002 -5.5420723e+000  6.2687163e+000  2.8401613e+001
C011-003 -5.5740886e+000  6.5154915e+000  2.8390038e+001
C011-004 -5.6010151e+000  6.7547369e+000  2.8338507e+001
C011-005 -5.6350594e+000  6.9891696e+000  2.8285027e+001
C011-006 -5.6635661e+000  7.2145271e+000  2.8193993e+001
C011-007 -5.6888485e+000  7.4281025e+000  2.8073061e+001
C011-008 -5.7194338e+000  7.6423483e+000  2.7944262e+001
