# Supplementary material for: Deciphering the influence of evolutionary legacy and functional constraints on the patella: an example in modern rhinoceroses amongst perissodactyls
Source: PeerJ. 2024 Oct 25;12:e18067. doi: 10.7717/peerj.18067 (PMC11514768; doi:10.7717/peerj.18067)
Supplement: Supplemental Information 9 — For each specimen, the dataset is composed of the coordinates of the 6 anatomical landmarks and 103 curve sliding semi-landmarks. The template (C. simum AMNH M-51854) is composed in addition of 461 surface sliding semi-landmarks. [file peerj-12-18067-s009.zip › Equus_przewalskii_ZM_AC_1975_124_Patella.pts]

Version 1.0
109
S000 -1.1422815e+000 -4.3611689e+000 -2.1159673e+000
S001 -1.2041044e+000 -3.5385284e-001 -1.1802480e+000
S002 -2.3844528e-001 -6.2512958e-001 -4.4582968e+000
S003 -1.2546768e+000 -3.6021361e+000 -3.4157593e+000
S004 -3.2981296e+000 -4.2700825e+000 -4.7460327e+000
S005 -4.1283035e-001 -8.7994534e-001 -4.9696217e+000
C000-001 -1.2802078e+000 -4.4327497e+000 -1.8925352e+000
C000-002 -1.4381912e+000 -4.4540515e+000 -1.6909391e+000
C000-003 -1.5821558e+000 -4.4496865e+000 -1.4947970e+000
C000-004 -1.7262064e+000 -4.3794398e+000 -1.3275567e+000
C000-005 -1.8478156e+000 -4.3008251e+000 -1.1579881e+000
C000-006 -1.9517169e+000 -4.2159028e+000 -9.7890151e-001
C000-007 -2.0434186e+000 -4.0989952e+000 -8.0273682e-001
C000-008 -2.1266143e+000 -3.9320939e+000 -6.5145063e-001
C000-009 -2.2112164e+000 -3.7177930e+000 -5.5835569e-001
C001-001 -2.2715843e+000 -3.4980743e+000 -4.6715653e-001
C001-002 -2.3203824e+000 -3.2728148e+000 -3.9972267e-001
C001-003 -2.3482997e+000 -3.0513115e+000 -3.2545537e-001
C001-004 -2.3589141e+000 -2.8286963e+000 -2.5684825e-001
C001-005 -2.3569090e+000 -2.6010065e+000 -2.0883419e-001
C001-006 -2.3381345e+000 -2.3707972e+000 -1.6815126e-001
C001-007 -2.3049557e+000 -2.1362767e+000 -1.4215958e-001
C001-008 -2.2614663e+000 -1.8974667e+000 -1.4348152e-001
C001-009 -2.2093837e+000 -1.6578239e+000 -1.7755085e-001
C002-001 -2.1102099e+000 -1.4715159e+000 -2.3263104e-001
C002-002 -2.0075066e+000 -1.2947323e+000 -2.9541218e-001
C002-003 -1.8965275e+000 -1.1290625e+000 -3.5991076e-001
C002-004 -1.7731590e+000 -9.7293574e-001 -4.2526197e-001
C002-005 -1.6507983e+000 -8.2523876e-001 -5.2035701e-001
C002-006 -1.5328577e+000 -6.8684131e-001 -6.4769912e-001
C002-007 -1.3924130e+000 -5.4162544e-001 -7.7741402e-001
C002-008 -1.2931482e+000 -4.3176213e-001 -9.7100866e-001
C003-001 -1.2043430e+000 -3.3942956e-001 -1.3021740e+000
C003-002 -1.2055063e+000 -3.2936594e-001 -1.4249913e+000
C003-003 -1.2062494e+000 -3.2202291e-001 -1.5484401e+000
C003-004 -1.2089475e+000 -3.2023066e-001 -1.6726782e+000
C003-005 -1.2114389e+000 -3.2142636e-001 -1.7975242e+000
C003-006 -1.2150265e+000 -3.2726881e-001 -1.9229097e+000
C003-007 -1.2177410e+000 -3.3521608e-001 -2.0491066e+000
C003-008 -1.2201329e+000 -3.4574676e-001 -2.1762114e+000
C003-009 -1.2242790e+000 -3.6203578e-001 -2.3036242e+000
C004-001 -1.2392387e+000 -3.6739993e-001 -2.4454041e+000
C004-002 -1.2314779e+000 -3.4784475e-001 -2.5877004e+000
C004-003 -1.2357249e+000 -3.7243214e-001 -2.7290959e+000
C004-004 -1.2203313e+000 -3.7781149e-001 -2.8704484e+000
C004-005 -1.1886182e+000 -3.7145960e-001 -3.0089216e+000
C004-006 -1.1484536e+000 -3.7015110e-001 -3.1467373e+000
C004-007 -1.1026424e+000 -3.7790638e-001 -3.2860584e+000
C004-008 -1.0491269e+000 -3.8952062e-001 -3.4263077e+000
C004-009 -9.9461246e-001 -4.1036946e-001 -3.5705323e+000
C005-001 -9.2567372e-001 -3.5495564e-001 -3.7257524e+000
C005-002 -8.4537750e-001 -3.1131199e-001 -3.8629436e+000
C005-003 -7.6540256e-001 -2.9155740e-001 -3.9881637e+000
C005-004 -6.7820209e-001 -2.8822744e-001 -4.0964403e+000
C005-005 -5.9155124e-001 -3.0960599e-001 -4.1933074e+000
C005-006 -5.0281149e-001 -3.5329345e-001 -4.2772593e+000
C005-007 -4.0526247e-001 -4.1550356e-001 -4.3452439e+000
C005-008 -3.0937335e-001 -5.0401217e-001 -4.4036021e+000
C006-001 -2.2265312e-001 -7.4846715e-001 -4.3841639e+000
C006-002 -2.2400263e-001 -8.7894893e-001 -4.3122621e+000
C006-003 -2.4126762e-001 -1.0154656e+000 -4.2427025e+000
C006-004 -2.6972526e-001 -1.1576967e+000 -4.1732430e+000
C006-005 -3.1848440e-001 -1.3049785e+000 -4.1085773e+000
C006-006 -3.7760952e-001 -1.4579878e+000 -4.0433407e+000
C006-007 -4.5079446e-001 -1.6164789e+000 -3.9793015e+000
C006-008 -5.3352821e-001 -1.7819804e+000 -3.9141700e+000
C006-009 -6.2255347e-001 -1.9564034e+000 -3.8472559e+000
C007-001 -7.0606124e-001 -2.1217480e+000 -3.8009989e+000
C007-002 -7.9082990e-001 -2.2896774e+000 -3.7562954e+000
C007-003 -8.7201232e-001 -2.4620972e+000 -3.7113328e+000
C007-004 -9.5254332e-001 -2.6380305e+000 -3.6668739e+000
C007-005 -1.0288504e+000 -2.8188021e+000 -3.6206996e+000
C007-006 -1.0987628e+000 -3.0051548e+000 -3.5716646e+000
C007-007 -1.1590887e+000 -3.1980903e+000 -3.5198865e+000
C007-008 -1.2076463e+000 -3.3981807e+000 -3.4681311e+000
C008-001 -1.2437323e+000 -3.6638057e+000 -3.3586059e+000
C008-002 -1.2329557e+000 -3.7223327e+000 -3.2986596e+000
C008-003 -1.2245390e+000 -3.7772424e+000 -3.2355864e+000
C008-004 -1.2206832e+000 -3.8279066e+000 -3.1690390e+000
C008-005 -1.2118881e+000 -3.8768787e+000 -3.1024306e+000
C008-006 -1.1965035e+000 -3.9247789e+000 -3.0361423e+000
C008-007 -1.1830300e+000 -3.9690080e+000 -2.9671545e+000
C008-008 -1.1664654e+000 -4.0111833e+000 -2.8972769e+000
C008-009 -1.1489677e+000 -4.0505457e+000 -2.8256769e+000
C009-001 -1.1291957e+000 -4.0873265e+000 -2.7525911e+000
C009-002 -1.1170241e+000 -4.1224499e+000 -2.6762419e+000
C009-003 -1.1091965e+000 -4.1572266e+000 -2.5983951e+000
C009-004 -1.1125171e+000 -4.1875610e+000 -2.5176806e+000
C009-005 -1.1176125e+000 -4.2186155e+000 -2.4377158e+000
C009-006 -1.1194470e+000 -4.2536564e+000 -2.3585105e+000
C009-007 -1.1244954e+000 -4.2888927e+000 -2.2785821e+000
C009-008 -1.1197516e+000 -4.3325968e+000 -2.1946449e+000
C010-001 -1.0772361e+000 -4.1465087e+000 -2.0435252e+000
C010-002 -1.0610107e+000 -3.9051378e+000 -1.9913645e+000
C010-003 -1.0743732e+000 -3.6645951e+000 -1.9477412e+000
C010-004 -1.0751015e+000 -3.4345925e+000 -1.8982042e+000
C010-005 -1.0701692e+000 -3.2103755e+000 -1.8458093e+000
C010-006 -1.0583051e+000 -2.9901285e+000 -1.7905964e+000
C010-007 -1.0401099e+000 -2.7727902e+000 -1.7329873e+000
C010-008 -1.0098175e+000 -2.5592928e+000 -1.6712545e+000
C010-009 -9.6055770e-001 -2.3545992e+000 -1.6026777e+000
C011-001 -9.2022282e-001 -2.1457074e+000 -1.5274572e+000
C011-002 -8.9244574e-001 -1.9358900e+000 -1.4578078e+000
C011-003 -8.7530714e-001 -1.7248762e+000 -1.3932393e+000
C011-004 -8.6960238e-001 -1.5104308e+000 -1.3340504e+000
C011-005 -8.7407064e-001 -1.2889981e+000 -1.2797767e+000
C011-006 -9.0188098e-001 -1.0564088e+000 -1.2345728e+000
C011-007 -9.6118778e-001 -8.1354707e-001 -1.2010436e+000
C011-008 -1.0641811e+000 -5.7321441e-001 -1.1834633e+000
