# Supplementary material for: Deciphering the influence of evolutionary legacy and functional constraints on the patella: an example in modern rhinoceroses amongst perissodactyls
Source: PeerJ. 2024 Oct 25;12:e18067. doi: 10.7717/peerj.18067 (PMC11514768; doi:10.7717/peerj.18067)
Supplement: Supplemental Information 9 — For each specimen, the dataset is composed of the coordinates of the 6 anatomical landmarks and 103 curve sliding semi-landmarks. The template (C. simum AMNH M-51854) is composed in addition of 461 surface sliding semi-landmarks. [file peerj-12-18067-s009.zip › Equus_quagga_bohmi_RBINS_12129_Patella_Right.pts]

Version 1.0
109
S000 -3.9656544e-001  7.0128527e+000  2.1049763e+001
S001 -1.0386276e-001  3.7711985e+000  1.8102230e+001
S002 -3.3633490e+000  2.8852084e+000  2.0217585e+001
S003 -2.7408583e+000  6.2099123e+000  2.1336658e+001
S004 -2.7566226e+000  9.0264215e+000  1.9883522e+001
S005 -3.8240347e+000  3.3209569e+000  2.0740789e+001
C000-001 -2.3203151e-001  7.3070583e+000  2.0853113e+001
C000-002 -9.5774196e-002  7.5289121e+000  2.0661898e+001
C000-003  1.0121870e-001  7.6981726e+000  2.0525537e+001
C000-004  2.2526264e-001  7.8075495e+000  2.0346107e+001
C000-005  2.9539326e-001  7.8488607e+000  2.0151125e+001
C000-006  3.4084871e-001  7.8293023e+000  1.9956371e+001
C000-007  3.7397692e-001  7.7537766e+000  1.9762600e+001
C000-008  3.9508569e-001  7.6215587e+000  1.9566069e+001
C000-009  4.0890422e-001  7.4297075e+000  1.9363087e+001
C001-001  4.2139828e-001  7.2576103e+000  1.9182428e+001
C001-002  4.2333159e-001  7.0748649e+000  1.9007164e+001
C001-003  4.1017154e-001  6.8858061e+000  1.8837254e+001
C001-004  3.7986851e-001  6.6926479e+000  1.8672205e+001
C001-005  3.5870868e-001  6.4923801e+000  1.8510715e+001
C001-006  3.5165954e-001  6.2829819e+000  1.8352638e+001
C001-007  3.8528550e-001  6.0629582e+000  1.8198402e+001
C001-008  4.2857885e-001  5.8357835e+000  1.8048634e+001
C001-009  4.8553738e-001  5.6028695e+000  1.7903667e+001
C002-001  4.7444379e-001  5.3660507e+000  1.7856232e+001
C002-002  4.3666148e-001  5.1378689e+000  1.7825632e+001
C002-003  3.8710812e-001  4.9200044e+000  1.7812698e+001
C002-004  3.4683770e-001  4.7049365e+000  1.7817554e+001
C002-005  2.5592223e-001  4.5141468e+000  1.7840265e+001
C002-006  1.5667580e-001  4.3383346e+000  1.7882099e+001
C002-007  9.7364485e-002  4.1339798e+000  1.7937881e+001
C002-008  1.6840408e-002  3.9328914e+000  1.8009037e+001
C003-001 -2.2075021e-001  3.7289398e+000  1.8164312e+001
C003-002 -3.5504267e-001  3.7252409e+000  1.8227757e+001
C003-003 -4.8993048e-001  3.7341325e+000  1.8286686e+001
C003-004 -6.2399971e-001  3.7517695e+000  1.8340775e+001
C003-005 -7.5881779e-001  3.7699051e+000  1.8390173e+001
C003-006 -8.9538026e-001  3.7921505e+000  1.8435427e+001
C003-007 -1.0363158e+000  3.8100431e+000  1.8476311e+001
C003-008 -1.1796743e+000  3.8345852e+000  1.8513212e+001
C003-009 -1.3281142e+000  3.8513038e+000  1.8544205e+001
C004-001 -1.4992739e+000  3.8668339e+000  1.8576038e+001
C004-002 -1.6659350e+000  3.8686407e+000  1.8613865e+001
C004-003 -1.8271672e+000  3.8523970e+000  1.8656160e+001
C004-004 -1.9823570e+000  3.8204093e+000  1.8703247e+001
C004-005 -2.1275697e+000  3.7644992e+000  1.8752102e+001
C004-006 -2.2681346e+000  3.6991055e+000  1.8808378e+001
C004-007 -2.4022150e+000  3.6182973e+000  1.8870426e+001
C004-008 -2.5392940e+000  3.5378251e+000  1.8942965e+001
C004-009 -2.6766970e+000  3.4519019e+000  1.9021933e+001
C005-001 -2.8151426e+000  3.3670218e+000  1.9113482e+001
C005-002 -2.9390960e+000  3.2926412e+000  1.9218540e+001
C005-003 -3.0428407e+000  3.2137876e+000  1.9329802e+001
C005-004 -3.1294014e+000  3.1327636e+000  1.9447092e+001
C005-005 -3.2029347e+000  3.0605037e+000  1.9576136e+001
C005-006 -3.2647612e+000  3.0050759e+000  1.9720045e+001
C005-007 -3.3094773e+000  2.9428470e+000  1.9873312e+001
C005-008 -3.3410099e+000  2.8920696e+000  2.0042585e+001
C006-001 -3.2316270e+000  2.9780436e+000  2.0321388e+001
C006-002 -3.1080642e+000  3.1042199e+000  2.0415947e+001
C006-003 -3.0036626e+000  3.2597215e+000  2.0487642e+001
C006-004 -2.9295630e+000  3.4380839e+000  2.0522823e+001
C006-005 -2.8585699e+000  3.6134579e+000  2.0559187e+001
C006-006 -2.7925470e+000  3.7949829e+000  2.0593351e+001
C006-007 -2.7350035e+000  3.9869597e+000  2.0620331e+001
C006-008 -2.6766419e+000  4.1878500e+000  2.0652445e+001
C006-009 -2.6235511e+000  4.3998413e+000  2.0681715e+001
C007-001 -2.6275904e+000  4.6085811e+000  2.0730799e+001
C007-002 -2.6416411e+000  4.8176446e+000  2.0775335e+001
C007-003 -2.6593223e+000  5.0270047e+000  2.0820772e+001
C007-004 -2.6728759e+000  5.2313251e+000  2.0883053e+001
C007-005 -2.6843984e+000  5.4309473e+000  2.0960712e+001
C007-006 -2.6903946e+000  5.6222715e+000  2.1068937e+001
C007-007 -2.7007916e+000  5.8159809e+000  2.1176437e+001
C007-008 -2.7164819e+000  6.0128555e+000  2.1272968e+001
C008-001 -2.6585703e+000  6.3152838e+000  2.1315493e+001
C008-002 -2.5680630e+000  6.4121871e+000  2.1288000e+001
C008-003 -2.4690795e+000  6.4998550e+000  2.1257008e+001
C008-004 -2.3601468e+000  6.5783272e+000  2.1227947e+001
C008-005 -2.2411661e+000  6.6477613e+000  2.1200632e+001
C008-006 -2.1127036e+000  6.7083335e+000  2.1171648e+001
C008-007 -1.9723235e+000  6.7602139e+000  2.1151690e+001
C008-008 -1.8212258e+000  6.8028955e+000  2.1137993e+001
C008-009 -1.6603616e+000  6.8359642e+000  2.1128073e+001
C009-001 -1.5038192e+000  6.8534651e+000  2.1126383e+001
C009-002 -1.3498244e+000  6.8725796e+000  2.1135052e+001
C009-003 -1.2020864e+000  6.8855071e+000  2.1155361e+001
C009-004 -1.0596932e+000  6.8924589e+000  2.1177969e+001
C009-005 -9.1950011e-001  6.9029222e+000  2.1185545e+001
C009-006 -7.8086716e-001  6.9199452e+000  2.1176313e+001
C009-007 -6.4477855e-001  6.9439554e+000  2.1151333e+001
C009-008 -5.1545203e-001  6.9763656e+000  2.1107597e+001
C010-001 -4.0238929e-001  6.8378153e+000  2.0908072e+001
C010-002 -4.1594043e-001  6.6634016e+000  2.0755436e+001
C010-003 -4.2677507e-001  6.4841900e+000  2.0605835e+001
C010-004 -4.4152027e-001  6.3056712e+000  2.0452589e+001
C010-005 -4.5101002e-001  6.1206698e+000  2.0304651e+001
C010-006 -4.5633343e-001  5.9296360e+000  2.0160074e+001
C010-007 -4.5274961e-001  5.7284184e+000  2.0023813e+001
C010-008 -4.3867952e-001  5.5160418e+000  1.9899397e+001
C010-009 -4.1820833e-001  5.2964659e+000  1.9784176e+001
C011-001 -3.3650333e-001  5.0388861e+000  1.9646318e+001
C011-002 -2.5670815e-001  4.7974691e+000  1.9513721e+001
C011-003 -1.8388885e-001  4.5756621e+000  1.9377499e+001
C011-004 -1.2127706e-001  4.3741012e+000  1.9229776e+001
C011-005 -6.4932115e-002  4.1864715e+000  1.9070965e+001
C011-006 -3.3116311e-002  4.0258293e+000  1.8873430e+001
C011-007 -3.0400746e-002  3.8998406e+000  1.8637369e+001
C011-008 -5.5700384e-002  3.8143940e+000  1.8374929e+001
