# Supplementary material for: Deciphering the influence of evolutionary legacy and functional constraints on the patella: an example in modern rhinoceroses amongst perissodactyls
Source: PeerJ. 2024 Oct 25;12:e18067. doi: 10.7717/peerj.18067 (PMC11514768; doi:10.7717/peerj.18067)
Supplement: Supplemental Information 9 — For each specimen, the dataset is composed of the coordinates of the 6 anatomical landmarks and 103 curve sliding semi-landmarks. The template (C. simum AMNH M-51854) is composed in addition of 461 surface sliding semi-landmarks. [file peerj-12-18067-s009.zip › Equus_quagga_chapmani_RBINS_1218_Patella_Left_miroir.pts]

Version 1.0
109
S000  4.5053110e+000 -3.8649437e+000 -3.6098106e+001
S001  1.8583257e+000 -2.6886132e+000 -3.3014465e+001
S002  5.5789948e-005 -5.6294446e+000 -3.4770565e+001
S003  3.3699274e+000 -5.9421706e+000 -3.6312878e+001
S004  5.2357254e+000 -7.2397490e+000 -3.5392120e+001
S005  2.7918148e-001 -6.4482026e+000 -3.5295879e+001
C000-001  4.7472386e+000 -3.6992188e+000 -3.6012688e+001
C000-002  4.9612017e+000 -3.5564470e+000 -3.5895374e+001
C000-003  5.1388540e+000 -3.4358776e+000 -3.5748833e+001
C000-004  5.2778487e+000 -3.3578806e+000 -3.5567081e+001
C000-005  5.3684793e+000 -3.2764559e+000 -3.5370937e+001
C000-006  5.4153495e+000 -3.1943994e+000 -3.5157349e+001
C000-007  5.4226732e+000 -3.0959740e+000 -3.4927658e+001
C000-008  5.3898554e+000 -3.0119300e+000 -3.4672153e+001
C000-009  5.3102674e+000 -2.9730837e+000 -3.4389595e+001
C001-001  5.1812158e+000 -2.9236383e+000 -3.4165363e+001
C001-002  5.0423436e+000 -2.8952756e+000 -3.3951263e+001
C001-003  4.8888297e+000 -2.8840909e+000 -3.3753750e+001
C001-004  4.7213135e+000 -2.8810339e+000 -3.3574253e+001
C001-005  4.5542283e+000 -2.8524508e+000 -3.3405334e+001
C001-006  4.3889790e+000 -2.7980781e+000 -3.3245766e+001
C001-007  4.2184682e+000 -2.7337642e+000 -3.3099419e+001
C001-008  4.0367622e+000 -2.6742797e+000 -3.2968670e+001
C001-009  3.8441505e+000 -2.6246669e+000 -3.2851246e+001
C002-001  3.6429718e+000 -2.5903313e+000 -3.2754734e+001
C002-002  3.4436016e+000 -2.5482543e+000 -3.2688065e+001
C002-003  3.2487581e+000 -2.4868929e+000 -3.2648602e+001
C002-004  3.0460203e+000 -2.4372895e+000 -3.2635883e+001
C002-005  2.8289895e+000 -2.4036441e+000 -3.2648304e+001
C002-006  2.5926461e+000 -2.4158108e+000 -3.2689571e+001
C002-007  2.3188567e+000 -2.4209120e+000 -3.2744038e+001
C002-008  2.0580788e+000 -2.5341487e+000 -3.2850796e+001
C003-001  1.7834678e+000 -2.8326471e+000 -3.3085915e+001
C003-002  1.7152789e+000 -2.9813349e+000 -3.3146877e+001
C003-003  1.6567296e+000 -3.1349769e+000 -3.3197174e+001
C003-004  1.5956342e+000 -3.2899361e+000 -3.3233791e+001
C003-005  1.5489695e+000 -3.4508672e+000 -3.3260406e+001
C003-006  1.4978673e+000 -3.6129215e+000 -3.3273487e+001
C003-007  1.4530946e+000 -3.7790861e+000 -3.3275501e+001
C003-008  1.4035805e+000 -3.9463482e+000 -3.3263817e+001
C003-009  1.3460832e+000 -4.1128936e+000 -3.3235722e+001
C004-001  1.2833184e+000 -4.2989326e+000 -3.3223763e+001
C004-002  1.2069024e+000 -4.4720855e+000 -3.3219288e+001
C004-003  1.1270946e+000 -4.6371517e+000 -3.3225452e+001
C004-004  1.0393522e+000 -4.7922478e+000 -3.3240738e+001
C004-005  9.3666244e-001 -4.9328642e+000 -3.3263420e+001
C004-006  8.0656546e-001 -5.0502505e+000 -3.3289837e+001
C004-007  6.7745799e-001 -5.1634340e+000 -3.3326366e+001
C004-008  5.6837362e-001 -5.2858343e+000 -3.3380051e+001
C004-009  4.6932748e-001 -5.4095879e+000 -3.3451797e+001
C005-001  3.5205883e-001 -5.5303206e+000 -3.3556789e+001
C005-002  2.4346009e-001 -5.6222644e+000 -3.3669300e+001
C005-003  1.6829269e-001 -5.7007127e+000 -3.3798038e+001
C005-004  9.1917247e-002 -5.7443209e+000 -3.3931602e+001
C005-005  3.8663249e-002 -5.7680531e+000 -3.4077835e+001
C005-006 -9.1995979e-003 -5.7604022e+000 -3.4232758e+001
C005-007 -1.7882150e-002 -5.7437491e+000 -3.4402473e+001
C005-008 -2.6675979e-002 -5.6915302e+000 -3.4580631e+001
C006-001  1.4079630e-001 -5.4927816e+000 -3.4854641e+001
C006-002  3.2575148e-001 -5.4081783e+000 -3.4932278e+001
C006-003  5.1369655e-001 -5.3400064e+000 -3.5005547e+001
C006-004  7.1017528e-001 -5.3098073e+000 -3.5059761e+001
C006-005  9.0874422e-001 -5.3016615e+000 -3.5101635e+001
C006-006  1.1114044e+000 -5.2950950e+000 -3.5150890e+001
C006-007  1.3216133e+000 -5.3027520e+000 -3.5199535e+001
C006-008  1.5395025e+000 -5.3183784e+000 -3.5257622e+001
C006-009  1.7640138e+000 -5.3561463e+000 -3.5309689e+001
C007-001  1.9701961e+000 -5.4090443e+000 -3.5370499e+001
C007-002  2.1689196e+000 -5.4630332e+000 -3.5447201e+001
C007-003  2.3607090e+000 -5.5206971e+000 -3.5535667e+001
C007-004  2.5452752e+000 -5.5817337e+000 -3.5636612e+001
C007-005  2.7209961e+000 -5.6452379e+000 -3.5752903e+001
C007-006  2.8948512e+000 -5.7151332e+000 -3.5872406e+001
C007-007  3.0530760e+000 -5.7836757e+000 -3.6019951e+001
C007-008  3.2128589e+000 -5.8598423e+000 -3.6165195e+001
C008-001  3.4840262e+000 -5.8679152e+000 -3.6321949e+001
C008-002  3.5912113e+000 -5.7853780e+000 -3.6320087e+001
C008-003  3.6873126e+000 -5.6913695e+000 -3.6317303e+001
C008-004  3.7758040e+000 -5.5918274e+000 -3.6303295e+001
C008-005  3.8577573e+000 -5.4867191e+000 -3.6277752e+001
C008-006  3.9301133e+000 -5.3678703e+000 -3.6252468e+001
C008-007  3.9941237e+000 -5.2345915e+000 -3.6226231e+001
C008-008  4.0365148e+000 -5.0803542e+000 -3.6219467e+001
C008-009  4.0536246e+000 -4.9159994e+000 -3.6225807e+001
C009-001  4.1042004e+000 -4.7747192e+000 -3.6240658e+001
C009-002  4.1498833e+000 -4.6401000e+000 -3.6254433e+001
C009-003  4.1884127e+000 -4.5096459e+000 -3.6268547e+001
C009-004  4.2272983e+000 -4.3837380e+000 -3.6274132e+001
C009-005  4.2722316e+000 -4.2643814e+000 -3.6265251e+001
C009-006  4.3247662e+000 -4.1534462e+000 -3.6240780e+001
C009-007  4.3802953e+000 -4.0488834e+000 -3.6205441e+001
C009-008  4.4404292e+000 -3.9522970e+000 -3.6157841e+001
C010-001  4.3520646e+000 -3.8188801e+000 -3.5961750e+001
C010-002  4.1958227e+000 -3.7631357e+000 -3.5826706e+001
C010-003  4.0508156e+000 -3.7220976e+000 -3.5670372e+001
C010-004  3.9031487e+000 -3.6767242e+000 -3.5506149e+001
C010-005  3.7449205e+000 -3.6110177e+000 -3.5350998e+001
C010-006  3.5868068e+000 -3.5454755e+000 -3.5184231e+001
C010-007  3.4215863e+000 -3.4638858e+000 -3.5024010e+001
C010-008  3.2518673e+000 -3.3709228e+000 -3.4865746e+001
C010-009  3.0751810e+000 -3.2588820e+000 -3.4718887e+001
C011-001  2.8821032e+000 -3.1321030e+000 -3.4572319e+001
C011-002  2.6989713e+000 -3.0071521e+000 -3.4432461e+001
C011-003  2.5276949e+000 -2.8835406e+000 -3.4301861e+001
C011-004  2.3700318e+000 -2.7749958e+000 -3.4160732e+001
C011-005  2.2176936e+000 -2.6755486e+000 -3.4009502e+001
C011-006  2.0708501e+000 -2.6033154e+000 -3.3820011e+001
C011-007  1.9392343e+000 -2.5759513e+000 -3.3575127e+001
C011-008  1.8590249e+000 -2.6104817e+000 -3.3287048e+001
