# Supplementary material for: Deciphering the influence of evolutionary legacy and functional constraints on the patella: an example in modern rhinoceroses amongst perissodactyls
Source: PeerJ. 2024 Oct 25;12:e18067. doi: 10.7717/peerj.18067 (PMC11514768; doi:10.7717/peerj.18067)
Supplement: Supplemental Information 9 — For each specimen, the dataset is composed of the coordinates of the 6 anatomical landmarks and 103 curve sliding semi-landmarks. The template (C. simum AMNH M-51854) is composed in addition of 461 surface sliding semi-landmarks. [file peerj-12-18067-s009.zip › Equus_quagga_IMNH_R2425_Patella.pts]

Version 1.0
109
S000 -1.0776968e+000 -1.6924911e+000  1.7104964e+000
S001 -2.1944952e+000  2.3588376e+000  2.0078039e-001
S002  1.6968724e+000  2.4675632e+000  1.4883571e+000
S003  1.4229765e+000 -7.9830289e-001  1.4085951e+000
S004  1.5500268e+000 -2.6754751e+000 -4.4833422e-001
S005  2.6135821e+000  1.9025227e+000  1.3171132e+000
C000-001 -1.3269826e+000 -1.8213807e+000  1.5968266e+000
C000-002 -1.5649718e+000 -1.9115336e+000  1.4628361e+000
C000-003 -1.7662264e+000 -1.9523976e+000  1.2888993e+000
C000-004 -1.9242071e+000 -1.9470146e+000  1.0936712e+000
C000-005 -2.0671628e+000 -1.9090827e+000  9.0843099e-001
C000-006 -2.2147162e+000 -1.8431436e+000  7.3649055e-001
C000-007 -2.3696659e+000 -1.7464862e+000  5.6822586e-001
C000-008 -2.4768763e+000 -1.6039776e+000  3.8061377e-001
C000-009 -2.5469983e+000 -1.4214535e+000  1.8512294e-001
C001-001 -2.5921354e+000 -1.2441260e+000  2.5682239e-002
C001-002 -2.6346884e+000 -1.0563456e+000 -1.1669695e-001
C001-003 -2.6806948e+000 -8.6123264e-001 -2.4197315e-001
C001-004 -2.7232184e+000 -6.5720457e-001 -3.5126814e-001
C001-005 -2.7864990e+000 -4.4891420e-001 -4.4222724e-001
C001-006 -2.8403521e+000 -2.2512850e-001 -5.1710451e-001
C001-007 -2.8770814e+000  1.6911246e-002 -5.7609296e-001
C001-008 -2.8627965e+000  2.7331486e-001 -6.2404680e-001
C001-009 -2.8085618e+000  5.2791280e-001 -6.6271949e-001
C002-001 -2.7583618e+000  8.1491655e-001 -6.6354692e-001
C002-002 -2.7714772e+000  1.0966858e+000 -6.3040698e-001
C002-003 -2.7455637e+000  1.3502226e+000 -5.7864612e-001
C002-004 -2.6842480e+000  1.5751588e+000 -5.0629956e-001
C002-005 -2.5999272e+000  1.7718958e+000 -4.1169852e-001
C002-006 -2.5149357e+000  1.9488710e+000 -2.9316065e-001
C002-007 -2.4309568e+000  2.1140566e+000 -1.5061212e-001
C002-008 -2.3299675e+000  2.2620296e+000  1.4817623e-002
C003-001 -2.0423651e+000  2.3938878e+000  2.6632407e-001
C003-002 -1.8771565e+000  2.4136624e+000  3.1397685e-001
C003-003 -1.7046179e+000  2.4120994e+000  3.4011394e-001
C003-004 -1.5289197e+000  2.4016421e+000  3.4606719e-001
C003-005 -1.3492416e+000  2.3912549e+000  3.3425671e-001
C003-006 -1.1642991e+000  2.3793161e+000  3.0482957e-001
C003-007 -9.7216427e-001  2.3765028e+000  2.6087284e-001
C003-008 -7.7356464e-001  2.3753052e+000  2.0035850e-001
C003-009 -5.6958151e-001  2.3864415e+000  1.2500304e-001
C004-001 -3.8817874e-001  2.4024119e+000  7.4629135e-002
C004-002 -2.0716980e-001  2.4130921e+000  3.9818894e-002
C004-003 -2.6713409e-002  2.4272952e+000  2.2304598e-002
C004-004  1.5269744e-001  2.4492431e+000  2.2537479e-002
C004-005  3.3084524e-001  2.4784575e+000  4.0357899e-002
C004-006  5.0869745e-001  2.5092676e+000  7.5143754e-002
C004-007  6.8433666e-001  2.5502055e+000  1.2788904e-001
C004-008  8.6078179e-001  2.5893028e+000  1.9717754e-001
C004-009  1.0370598e+000  2.6318088e+000  2.8348374e-001
C005-001  1.1903530e+000  2.6789613e+000  3.8011318e-001
C005-002  1.3184690e+000  2.7226491e+000  4.8859313e-001
C005-003  1.4277061e+000  2.7466955e+000  6.0620093e-001
C005-004  1.5209650e+000  2.7450905e+000  7.3067749e-001
C005-005  1.5947608e+000  2.7257485e+000  8.6411959e-001
C005-006  1.6495223e+000  2.6875927e+000  1.0061055e+000
C005-007  1.6813407e+000  2.6408885e+000  1.1629399e+000
C005-008  1.6956949e+000  2.5734065e+000  1.3289380e+000
C006-001  1.6013554e+000  2.3498495e+000  1.5382174e+000
C006-002  1.5218359e+000  2.2013221e+000  1.5518631e+000
C006-003  1.4506645e+000  2.0463495e+000  1.5539632e+000
C006-004  1.3818208e+000  1.8843988e+000  1.5605497e+000
C006-005  1.3227859e+000  1.7088550e+000  1.5505755e+000
C006-006  1.2705698e+000  1.5205746e+000  1.5333745e+000
C006-007  1.2289335e+000  1.3207780e+000  1.4967966e+000
C006-008  1.1969929e+000  1.1109413e+000  1.4404405e+000
C006-009  1.1704242e+000  8.8683736e-001  1.3842636e+000
C007-001  1.1929337e+000  6.8437749e-001  1.3453940e+000
C007-002  1.2172030e+000  4.8642066e-001  1.3092904e+000
C007-003  1.2424661e+000  2.9147995e-001  1.2884157e+000
C007-004  1.2691376e+000  1.0037342e-001  1.2813599e+000
C007-005  1.2972965e+000 -8.6158201e-002  1.2959220e+000
C007-006  1.3262631e+000 -2.6874581e-001  1.3266408e+000
C007-007  1.3551319e+000 -4.4879201e-001  1.3682894e+000
C007-008  1.3860906e+000 -6.2676948e-001  1.3931409e+000
C008-001  1.3240037e+000 -8.9939618e-001  1.3785470e+000
C008-002  1.2165574e+000 -9.8753446e-001  1.3454309e+000
C008-003  1.0982292e+000 -1.0636579e+000  1.3204463e+000
C008-004  9.6873587e-001 -1.1292408e+000  1.3092917e+000
C008-005  8.2841253e-001 -1.1837833e+000  1.3090819e+000
C008-006  6.7638654e-001 -1.2254410e+000  1.3124883e+000
C008-007  5.1281774e-001 -1.2564414e+000  1.3268244e+000
C008-008  3.4161711e-001 -1.2800922e+000  1.3671912e+000
C008-009  1.6034275e-001 -1.2917608e+000  1.4165137e+000
C009-001  1.8858649e-002 -1.3348780e+000  1.4702371e+000
C009-002 -1.1617234e-001 -1.3810735e+000  1.5353497e+000
C009-003 -2.4582084e-001 -1.4269972e+000  1.6035136e+000
C009-004 -3.7759081e-001 -1.4719802e+000  1.6578118e+000
C009-005 -5.0882196e-001 -1.5168623e+000  1.7082852e+000
C009-006 -6.4610189e-001 -1.5620860e+000  1.7398931e+000
C009-007 -7.8884715e-001 -1.6073675e+000  1.7505056e+000
C009-008 -9.3409896e-001 -1.6517404e+000  1.7418988e+000
C010-001 -1.1367135e+000 -1.5079906e+000  1.6775274e+000
C010-002 -1.1944320e+000 -1.3058742e+000  1.6117499e+000
C010-003 -1.2483597e+000 -1.0969211e+000  1.5306658e+000
C010-004 -1.3017784e+000 -8.8229513e-001  1.4472317e+000
C010-005 -1.3633670e+000 -6.5824932e-001  1.3758364e+000
C010-006 -1.4263923e+000 -4.2539698e-001  1.3021419e+000
C010-007 -1.4951378e+000 -1.8148138e-001  1.2322112e+000
C010-008 -1.5742209e+000  7.4292794e-002  1.1725894e+000
C010-009 -1.6760217e+000  3.3644468e-001  1.1466419e+000
C011-001 -1.8006619e+000  6.6317880e-001  1.1248823e+000
C011-002 -1.9206454e+000  9.6060067e-001  1.1045693e+000
C011-003 -2.0297549e+000  1.2327147e+000  1.0680327e+000
C011-004 -2.1172674e+000  1.4818363e+000  1.0007895e+000
C011-005 -2.1761079e+000  1.7065276e+000  8.9707923e-001
C011-006 -2.2078340e+000  1.9039125e+000  7.6076609e-001
C011-007 -2.2140737e+000  2.0698543e+000  5.9524369e-001
C011-008 -2.2172129e+000  2.2259982e+000  4.1427174e-001
