# Supplementary material for: Deciphering the influence of evolutionary legacy and functional constraints on the patella: an example in modern rhinoceroses amongst perissodactyls
Source: PeerJ. 2024 Oct 25;12:e18067. doi: 10.7717/peerj.18067 (PMC11514768; doi:10.7717/peerj.18067)
Supplement: Supplemental Information 9 — For each specimen, the dataset is composed of the coordinates of the 6 anatomical landmarks and 103 curve sliding semi-landmarks. The template (C. simum AMNH M-51854) is composed in addition of 461 surface sliding semi-landmarks. [file peerj-12-18067-s009.zip › Equus_zebra_hartmannae_RBINS_3974_Patella_Left_miroir.pts]

Version 1.0
109
S000  5.9155908e+000 -4.2452421e+000 -2.7986523e+001
S001  2.9472287e+000 -3.0087204e+000 -2.5636099e+001
S002  2.2956343e+000 -6.3205619e+000 -2.7152325e+001
S003  4.6071019e+000 -6.1154814e+000 -2.7901115e+001
S004  6.8864145e+000 -6.3894343e+000 -2.6861122e+001
S005  2.5900667e+000 -6.8356056e+000 -2.7465076e+001
C000-001  6.1861424e+000 -4.1712770e+000 -2.7919033e+001
C000-002  6.4113355e+000 -4.0833235e+000 -2.7840656e+001
C000-003  6.5902228e+000 -3.9945462e+000 -2.7734699e+001
C000-004  6.7232742e+000 -3.9017725e+000 -2.7604500e+001
C000-005  6.8091583e+000 -3.8087757e+000 -2.7447224e+001
C000-006  6.8497257e+000 -3.7094109e+000 -2.7267172e+001
C000-007  6.8436966e+000 -3.6070259e+000 -2.7061775e+001
C000-008  6.7871342e+000 -3.5163732e+000 -2.6825462e+001
C000-009  6.6873312e+000 -3.4117794e+000 -2.6569473e+001
C001-001  6.5218811e+000 -3.3388815e+000 -2.6393187e+001
C001-002  6.3463159e+000 -3.2836766e+000 -2.6222929e+001
C001-003  6.1634684e+000 -3.2288451e+000 -2.6064806e+001
C001-004  5.9735465e+000 -3.1599095e+000 -2.5926435e+001
C001-005  5.7750206e+000 -3.0956848e+000 -2.5799196e+001
C001-006  5.5683575e+000 -3.0315325e+000 -2.5684715e+001
C001-007  5.3529825e+000 -2.9847753e+000 -2.5575594e+001
C001-008  5.1298542e+000 -2.9327881e+000 -2.5481440e+001
C001-009  4.8978143e+000 -2.8920901e+000 -2.5396816e+001
C002-001  4.6533251e+000 -2.8408341e+000 -2.5308081e+001
C002-002  4.4171343e+000 -2.7915010e+000 -2.5249245e+001
C002-003  4.1872220e+000 -2.7428157e+000 -2.5215322e+001
C002-004  3.9630473e+000 -2.7548406e+000 -2.5215048e+001
C002-005  3.7474778e+000 -2.7788844e+000 -2.5243752e+001
C002-006  3.5410266e+000 -2.8193831e+000 -2.5300940e+001
C002-007  3.3390996e+000 -2.8661222e+000 -2.5383955e+001
C002-008  3.1066170e+000 -2.8852992e+000 -2.5491596e+001
C003-001  2.8675885e+000 -3.1233323e+000 -2.5648956e+001
C003-002  2.7926729e+000 -3.2423592e+000 -2.5662764e+001
C003-003  2.7502546e+000 -3.3805029e+000 -2.5675108e+001
C003-004  2.7271025e+000 -3.5271752e+000 -2.5685968e+001
C003-005  2.6865299e+000 -3.6696873e+000 -2.5701345e+001
C003-006  2.6740105e+000 -3.8252292e+000 -2.5714073e+001
C003-007  2.6748881e+000 -3.9878907e+000 -2.5725943e+001
C003-008  2.6864321e+000 -4.1570787e+000 -2.5737503e+001
C003-009  2.6962473e+000 -4.3326554e+000 -2.5755594e+001
C004-001  2.7016418e+000 -4.4930630e+000 -2.5773706e+001
C004-002  2.7068224e+000 -4.6517286e+000 -2.5794146e+001
C004-003  2.6965160e+000 -4.8067546e+000 -2.5823795e+001
C004-004  2.6777484e+000 -4.9585986e+000 -2.5859072e+001
C004-005  2.6494966e+000 -5.1068311e+000 -2.5900141e+001
C004-006  2.6155560e+000 -5.2524371e+000 -2.5945810e+001
C004-007  2.5747900e+000 -5.3952169e+000 -2.5996534e+001
C004-008  2.5330484e+000 -5.5375681e+000 -2.6051310e+001
C004-009  2.4856429e+000 -5.6781178e+000 -2.6111464e+001
C005-001  2.4315245e+000 -5.8297453e+000 -2.6195499e+001
C005-002  2.3722517e+000 -5.9558544e+000 -2.6288776e+001
C005-003  2.3220823e+000 -6.0626950e+000 -2.6389053e+001
C005-004  2.2883708e+000 -6.1525187e+000 -2.6496948e+001
C005-005  2.2609766e+000 -6.2218590e+000 -2.6612417e+001
C005-006  2.2392938e+000 -6.2701221e+000 -2.6736439e+001
C005-007  2.2371271e+000 -6.3017111e+000 -2.6869452e+001
C005-008  2.2486098e+000 -6.3146873e+000 -2.7011316e+001
C006-001  2.3956661e+000 -6.2238297e+000 -2.7224728e+001
C006-002  2.4962304e+000 -6.1394472e+000 -2.7295544e+001
C006-003  2.6013746e+000 -6.0685549e+000 -2.7364250e+001
C006-004  2.7127233e+000 -6.0116105e+000 -2.7430647e+001
C006-005  2.8355029e+000 -5.9752798e+000 -2.7487530e+001
C006-006  2.9624565e+000 -5.9504633e+000 -2.7544724e+001
C006-007  3.0965493e+000 -5.9399805e+000 -2.7599373e+001
C006-008  3.2399273e+000 -5.9513521e+000 -2.7642397e+001
C006-009  3.3894303e+000 -5.9791937e+000 -2.7679871e+001
C007-001  3.5294576e+000 -6.0042343e+000 -2.7705910e+001
C007-002  3.6680629e+000 -6.0276275e+000 -2.7733652e+001
C007-003  3.8055007e+000 -6.0500612e+000 -2.7759108e+001
C007-004  3.9427438e+000 -6.0728331e+000 -2.7771374e+001
C007-005  4.0790396e+000 -6.0906501e+000 -2.7784187e+001
C007-006  4.2138190e+000 -6.1032166e+000 -2.7803585e+001
C007-007  4.3460188e+000 -6.1103249e+000 -2.7837057e+001
C007-008  4.4762731e+000 -6.1135216e+000 -2.7875599e+001
C008-001  4.7269621e+000 -6.0360498e+000 -2.7882885e+001
C008-002  4.8402886e+000 -5.9526429e+000 -2.7875376e+001
C008-003  4.9472136e+000 -5.8619509e+000 -2.7899616e+001
C008-004  5.0495882e+000 -5.7735023e+000 -2.7898771e+001
C008-005  5.1469450e+000 -5.6825032e+000 -2.7895596e+001
C008-006  5.2402101e+000 -5.5872622e+000 -2.7897615e+001
C008-007  5.3259287e+000 -5.4869037e+000 -2.7930628e+001
C008-008  5.4045410e+000 -5.3843551e+000 -2.7971373e+001
C008-009  5.4753561e+000 -5.2800927e+000 -2.8018200e+001
C009-001  5.5461984e+000 -5.1725860e+000 -2.8050537e+001
C009-002  5.6099381e+000 -5.0640469e+000 -2.8075308e+001
C009-003  5.6633863e+000 -4.9549956e+000 -2.8107389e+001
C009-004  5.7145972e+000 -4.8428583e+000 -2.8122526e+001
C009-005  5.7614379e+000 -4.7272997e+000 -2.8128788e+001
C009-006  5.8045359e+000 -4.6071205e+000 -2.8124792e+001
C009-007  5.8453717e+000 -4.4844942e+000 -2.8099401e+001
C009-008  5.8828816e+000 -4.3630366e+000 -2.8051809e+001
C010-001  5.7197704e+000 -4.1802626e+000 -2.7881567e+001
C010-002  5.5298686e+000 -4.1472139e+000 -2.7730103e+001
C010-003  5.3455443e+000 -4.1090183e+000 -2.7582306e+001
C010-004  5.1616802e+000 -4.0576434e+000 -2.7449928e+001
C010-005  4.9777160e+000 -3.9959135e+000 -2.7329292e+001
C010-006  4.7962618e+000 -3.9294975e+000 -2.7212084e+001
C010-007  4.6131320e+000 -3.8515081e+000 -2.7108744e+001
C010-008  4.4318409e+000 -3.7681303e+000 -2.7009975e+001
C010-009  4.2500210e+000 -3.6724811e+000 -2.6926348e+001
C011-001  4.0423460e+000 -3.5661466e+000 -2.6825962e+001
C011-002  3.8510785e+000 -3.4673014e+000 -2.6716572e+001
C011-003  3.6720057e+000 -3.3665555e+000 -2.6611866e+001
C011-004  3.5071092e+000 -3.2734053e+000 -2.6495703e+001
C011-005  3.3603806e+000 -3.1961842e+000 -2.6356571e+001
C011-006  3.2317202e+000 -3.1327450e+000 -2.6198658e+001
C011-007  3.1121898e+000 -3.0718758e+000 -2.6031441e+001
C011-008  3.0276952e+000 -3.0416155e+000 -2.5837011e+001
