# Supplementary material for: Deciphering the influence of evolutionary legacy and functional constraints on the patella: an example in modern rhinoceroses amongst perissodactyls
Source: PeerJ. 2024 Oct 25;12:e18067. doi: 10.7717/peerj.18067 (PMC11514768; doi:10.7717/peerj.18067)
Supplement: Supplemental Information 9 — For each specimen, the dataset is composed of the coordinates of the 6 anatomical landmarks and 103 curve sliding semi-landmarks. The template (C. simum AMNH M-51854) is composed in addition of 461 surface sliding semi-landmarks. [file peerj-12-18067-s009.zip › Rhinoceros_sondaicus_1871_12_29_7_Patella.pts]

Version 1.0
109
S000 -2.1282532e+000 -3.3716917e-001 -5.8557739e+000
S001 -5.4576454e+000 -1.7871901e+000 -8.1877565e-001
S002 -7.9422240e+000 -1.5348045e+000 -5.6115656e+000
S003 -3.6881886e+000 -1.0643188e+000 -8.1542902e+000
S004 -1.5195850e+000 -2.7831891e+000 -9.8295231e+000
S005 -8.4369516e+000 -1.8462603e+000 -7.1274905e+000
C000-001 -1.7711136e+000 -4.3988499e-001 -5.7351346e+000
C000-002 -1.4900837e+000 -6.2637407e-001 -5.5138631e+000
C000-003 -1.2801677e+000 -8.3611095e-001 -5.2587609e+000
C000-004 -1.1051854e+000 -1.0216166e+000 -4.9901271e+000
C000-005 -9.6274340e-001 -1.1885062e+000 -4.7030120e+000
C000-006 -8.2710695e-001 -1.3083339e+000 -4.3890953e+000
C000-007 -6.9827157e-001 -1.3690752e+000 -4.0358539e+000
C000-008 -6.2892276e-001 -1.4463974e+000 -3.6601250e+000
C000-009 -6.0310352e-001 -1.5406905e+000 -3.2675958e+000
C001-001 -7.1759725e-001 -1.6589768e+000 -2.8545494e+000
C001-002 -8.4846258e-001 -1.7414994e+000 -2.4564941e+000
C001-003 -1.0080099e+000 -1.8319807e+000 -2.0882547e+000
C001-004 -1.1863567e+000 -1.9075923e+000 -1.7417035e+000
C001-005 -1.3782068e+000 -1.9620359e+000 -1.4107889e+000
C001-006 -1.5866997e+000 -2.0032935e+000 -1.0923322e+000
C001-007 -1.8217491e+000 -2.0471437e+000 -7.8879976e-001
C001-008 -2.1148710e+000 -2.1427646e+000 -5.4967248e-001
C001-009 -2.4509830e+000 -2.2660971e+000 -3.9073485e-001
C002-001 -2.8138063e+000 -2.3771544e+000 -2.7490047e-001
C002-002 -3.1841755e+000 -2.4814794e+000 -2.4760985e-001
C002-003 -3.5391343e+000 -2.5257332e+000 -2.3442459e-001
C002-004 -3.8837762e+000 -2.5214961e+000 -2.5172502e-001
C002-005 -4.2168527e+000 -2.4794805e+000 -3.1143922e-001
C002-006 -4.5456309e+000 -2.3624918e+000 -3.7331295e-001
C002-007 -4.8796020e+000 -2.1796005e+000 -4.4393265e-001
C002-008 -5.2031808e+000 -1.9738681e+000 -5.6962669e-001
C003-001 -5.6439018e+000 -1.8569878e+000 -9.8569381e-001
C003-002 -5.8070135e+000 -1.9400392e+000 -1.1687782e+000
C003-003 -5.9277115e+000 -2.0448933e+000 -1.3645855e+000
C003-004 -6.0145593e+000 -2.1610901e+000 -1.5593617e+000
C003-005 -6.0784888e+000 -2.2808156e+000 -1.7498410e+000
C003-006 -6.1328654e+000 -2.3991389e+000 -1.9373870e+000
C003-007 -6.1762023e+000 -2.5187831e+000 -2.1249106e+000
C003-008 -6.2180061e+000 -2.6412852e+000 -2.3133223e+000
C003-009 -6.2490592e+000 -2.7726414e+000 -2.5021627e+000
C004-001 -6.2656846e+000 -2.8585055e+000 -2.7420745e+000
C004-002 -6.2991605e+000 -2.9302053e+000 -2.9717848e+000
C004-003 -6.3524399e+000 -2.9870121e+000 -3.1908963e+000
C004-004 -6.4057837e+000 -3.0400288e+000 -3.3987706e+000
C004-005 -6.4664817e+000 -3.0915272e+000 -3.5975475e+000
C004-006 -6.5663123e+000 -3.1174664e+000 -3.7860873e+000
C004-007 -6.6870947e+000 -3.1274719e+000 -3.9633014e+000
C004-008 -6.8252931e+000 -3.1242864e+000 -4.1288166e+000
C004-009 -6.9785905e+000 -3.1110671e+000 -4.2840004e+000
C005-001 -7.2139058e+000 -3.0713296e+000 -4.4652691e+000
C005-002 -7.4308543e+000 -2.9799106e+000 -4.6222959e+000
C005-003 -7.6106029e+000 -2.8616691e+000 -4.7763863e+000
C005-004 -7.7589207e+000 -2.7105818e+000 -4.9166470e+000
C005-005 -7.8726563e+000 -2.5291731e+000 -5.0491667e+000
C005-006 -7.9516926e+000 -2.3162267e+000 -5.1758227e+000
C005-007 -7.9921188e+000 -2.0747058e+000 -5.3075547e+000
C005-008 -7.9931002e+000 -1.8065155e+000 -5.4464478e+000
C006-001 -7.6557536e+000 -1.4283898e+000 -5.6652927e+000
C006-002 -7.3720875e+000 -1.3489069e+000 -5.7350531e+000
C006-003 -7.0938826e+000 -1.2898314e+000 -5.8150039e+000
C006-004 -6.8200369e+000 -1.2356936e+000 -5.8997469e+000
C006-005 -6.5492682e+000 -1.2113427e+000 -6.0013175e+000
C006-006 -6.2830982e+000 -1.2143931e+000 -6.1163917e+000
C006-007 -6.0214772e+000 -1.2407955e+000 -6.2427449e+000
C006-008 -5.7599945e+000 -1.2667915e+000 -6.3792853e+000
C006-009 -5.5018296e+000 -1.3128763e+000 -6.5300031e+000
C007-001 -5.2707191e+000 -1.3438320e+000 -6.7254682e+000
C007-002 -5.0442252e+000 -1.3705548e+000 -6.9230289e+000
C007-003 -4.8239408e+000 -1.3481321e+000 -7.1112247e+000
C007-004 -4.6140294e+000 -1.3023173e+000 -7.2902665e+000
C007-005 -4.4139800e+000 -1.2414849e+000 -7.4640961e+000
C007-006 -4.2212515e+000 -1.1875157e+000 -7.6397324e+000
C007-007 -4.0352859e+000 -1.1329136e+000 -7.8164439e+000
C007-008 -3.8570225e+000 -1.1111125e+000 -7.9888554e+000
C008-001 -3.5957603e+000 -1.1108918e+000 -8.0095530e+000
C008-002 -3.5029979e+000 -1.1373369e+000 -7.8549829e+000
C008-003 -3.4165168e+000 -1.1733400e+000 -7.6984706e+000
C008-004 -3.3355546e+000 -1.2087805e+000 -7.5451603e+000
C008-005 -3.2596614e+000 -1.2450957e+000 -7.3936210e+000
C008-006 -3.1830895e+000 -1.2609864e+000 -7.2337160e+000
C008-007 -3.0997219e+000 -1.2138909e+000 -7.0627933e+000
C008-008 -3.0183361e+000 -1.1374336e+000 -6.8958836e+000
C008-009 -2.9416397e+000 -1.0650817e+000 -6.7271566e+000
C009-001 -2.8964939e+000 -9.5603782e-001 -6.6097965e+000
C009-002 -2.8412826e+000 -8.4586257e-001 -6.5031686e+000
C009-003 -2.7734718e+000 -7.4975216e-001 -6.3967943e+000
C009-004 -2.6979129e+000 -6.4877057e-001 -6.3043237e+000
C009-005 -2.6062286e+000 -5.7180893e-001 -6.2046685e+000
C009-006 -2.5068667e+000 -4.7956580e-001 -6.1268191e+000
C009-007 -2.3902552e+000 -4.1429529e-001 -6.0393047e+000
C009-008 -2.2620783e+000 -3.6689073e-001 -5.9488478e+000
C010-001 -2.2841647e+000 -2.8880200e-001 -5.6685514e+000
C010-002 -2.4660692e+000 -3.0065289e-001 -5.4262767e+000
C010-003 -2.6510718e+000 -3.4077838e-001 -5.1732016e+000
C010-004 -2.8344545e+000 -4.0827027e-001 -4.9185376e+000
C010-005 -3.0202105e+000 -4.6874651e-001 -4.6566181e+000
C010-006 -3.2137785e+000 -5.0734109e-001 -4.3776622e+000
C010-007 -3.4138589e+000 -5.4563701e-001 -4.0832434e+000
C010-008 -3.6226206e+000 -5.5697650e-001 -3.7692738e+000
C010-009 -3.8349292e+000 -5.7173997e-001 -3.4445322e+000
C011-001 -4.0841942e+000 -5.4503745e-001 -3.0779529e+000
C011-002 -4.3137193e+000 -5.4591227e-001 -2.7320328e+000
C011-003 -4.5286613e+000 -5.5571526e-001 -2.4032357e+000
C011-004 -4.7315540e+000 -5.9742528e-001 -2.0882478e+000
C011-005 -4.9133105e+000 -7.2544736e-001 -1.7950430e+000
C011-006 -5.0878959e+000 -8.7949336e-001 -1.5085455e+000
C011-007 -5.2452002e+000 -1.1032072e+000 -1.2385796e+000
C011-008 -5.3769464e+000 -1.4029526e+000 -9.9614829e-001
