# Supplementary material for: Deciphering the influence of evolutionary legacy and functional constraints on the patella: an example in modern rhinoceroses amongst perissodactyls
Source: PeerJ. 2024 Oct 25;12:e18067. doi: 10.7717/peerj.18067 (PMC11514768; doi:10.7717/peerj.18067)
Supplement: Supplemental Information 9 — For each specimen, the dataset is composed of the coordinates of the 6 anatomical landmarks and 103 curve sliding semi-landmarks. The template (C. simum AMNH M-51854) is composed in addition of 461 surface sliding semi-landmarks. [file peerj-12-18067-s009.zip › Rhinoceros_sondaicus_A7970_Patella.pts]

Version 1.0
109
S000 -1.2104788e+000 -4.4293008e+000 -2.2674687e+000
S001 -2.7390966e+000 -3.3228526e-001 -1.0294013e+000
S002 -7.7727699e-001 -7.0814770e-001 -4.4512501e+000
S003 -8.1410646e-001 -4.2262897e+000 -4.4921861e+000
S004 -2.2632411e+000 -5.8861313e+000 -5.8902502e+000
S005 -5.4646063e-001 -1.4743754e+000 -5.7242322e+000
C000-001 -1.3809235e+000 -4.6438847e+000 -2.1597860e+000
C000-002 -1.6142313e+000 -4.7940230e+000 -2.0543864e+000
C000-003 -1.8672565e+000 -4.8766098e+000 -1.9674773e+000
C000-004 -2.1169674e+000 -4.9004478e+000 -1.8944368e+000
C000-005 -2.3540783e+000 -4.8854585e+000 -1.8060060e+000
C000-006 -2.5763438e+000 -4.8511963e+000 -1.6611339e+000
C000-007 -2.7927077e+000 -4.7813997e+000 -1.4827182e+000
C000-008 -3.0083480e+000 -4.6641231e+000 -1.2956126e+000
C000-009 -3.2278252e+000 -4.4992390e+000 -1.1067535e+000
C001-001 -3.3685942e+000 -4.2837820e+000 -9.7005600e-001
C001-002 -3.4895613e+000 -4.0621285e+000 -8.4156573e-001
C001-003 -3.5955231e+000 -3.8317721e+000 -7.2901618e-001
C001-004 -3.6900082e+000 -3.5906272e+000 -6.3853943e-001
C001-005 -3.7823052e+000 -3.3371549e+000 -5.9277433e-001
C001-006 -3.8549066e+000 -3.0736139e+000 -5.4868066e-001
C001-007 -3.9137559e+000 -2.7946348e+000 -5.1487523e-001
C001-008 -3.9701347e+000 -2.5049076e+000 -5.2774113e-001
C001-009 -4.0241637e+000 -2.2236977e+000 -6.1207837e-001
C002-001 -4.0189929e+000 -1.9181274e+000 -7.5044012e-001
C002-002 -3.9768822e+000 -1.6280949e+000 -8.4450322e-001
C002-003 -3.9018047e+000 -1.3646692e+000 -9.2022085e-001
C002-004 -3.7941856e+000 -1.1259025e+000 -9.7304803e-001
C002-005 -3.6515613e+000 -9.1548324e-001 -1.0180393e+000
C002-006 -3.4715817e+000 -7.4083096e-001 -1.0659966e+000
C002-007 -3.2624273e+000 -5.7957637e-001 -1.0677515e+000
C002-008 -3.0177190e+000 -4.5504677e-001 -1.0661826e+000
C003-001 -2.6550982e+000 -3.0121753e-001 -1.1392097e+000
C003-002 -2.5817156e+000 -2.9173344e-001 -1.2638357e+000
C003-003 -2.5197470e+000 -2.9636657e-001 -1.3975565e+000
C003-004 -2.4660728e+000 -3.0749488e-001 -1.5390886e+000
C003-005 -2.4227200e+000 -3.3103630e-001 -1.6891786e+000
C003-006 -2.3859854e+000 -3.5904109e-001 -1.8487343e+000
C003-007 -2.3565784e+000 -3.9121136e-001 -2.0191221e+000
C003-008 -2.3400609e+000 -4.4264075e-001 -2.1967990e+000
C003-009 -2.3328810e+000 -5.0825280e-001 -2.3820899e+000
C004-001 -2.3462608e+000 -5.6370103e-001 -2.5839310e+000
C004-002 -2.3509104e+000 -6.3087654e-001 -2.7742684e+000
C004-003 -2.3432238e+000 -6.7706323e-001 -2.9638956e+000
C004-004 -2.3255997e+000 -7.1662599e-001 -3.1487634e+000
C004-005 -2.2999275e+000 -7.5618815e-001 -3.3298409e+000
C004-006 -2.2603219e+000 -7.6887715e-001 -3.5128536e+000
C004-007 -2.2081790e+000 -7.6285470e-001 -3.6950688e+000
C004-008 -2.1426573e+000 -7.3545271e-001 -3.8739071e+000
C004-009 -2.0627768e+000 -6.8302011e-001 -4.0428319e+000
C005-001 -1.9242316e+000 -6.1774617e-001 -4.1934962e+000
C005-002 -1.7797797e+000 -5.5089498e-001 -4.3086648e+000
C005-003 -1.6348734e+000 -4.9553782e-001 -4.3921680e+000
C005-004 -1.4899828e+000 -4.5714653e-001 -4.4463406e+000
C005-005 -1.3452902e+000 -4.4815245e-001 -4.4816260e+000
C005-006 -1.1993243e+000 -4.6521419e-001 -4.4961653e+000
C005-007 -1.0534018e+000 -5.1345861e-001 -4.4952478e+000
C005-008 -9.1255987e-001 -5.9722161e-001 -4.4829946e+000
C006-001 -6.9976330e-001 -8.7764442e-001 -4.3691278e+000
C006-002 -6.5787315e-001 -1.0713948e+000 -4.3092933e+000
C006-003 -6.5322095e-001 -1.2685573e+000 -4.2633328e+000
C006-004 -6.7492521e-001 -1.4613799e+000 -4.2236314e+000
C006-005 -7.2408068e-001 -1.6493157e+000 -4.1917543e+000
C006-006 -7.7099347e-001 -1.8422905e+000 -4.1559410e+000
C006-007 -8.3009410e-001 -2.0398481e+000 -4.1224174e+000
C006-008 -9.0746623e-001 -2.2401605e+000 -4.0934272e+000
C006-009 -1.0021347e+000 -2.4431682e+000 -4.0674558e+000
C007-001 -1.0598911e+000 -2.6719666e+000 -4.0821810e+000
C007-002 -1.1057000e+000 -2.8942811e+000 -4.1083612e+000
C007-003 -1.1212726e+000 -3.1100979e+000 -4.1359863e+000
C007-004 -1.1043524e+000 -3.3162363e+000 -4.1663070e+000
C007-005 -1.0678309e+000 -3.5131526e+000 -4.2062325e+000
C007-006 -1.0086519e+000 -3.7019522e+000 -4.2537756e+000
C007-007 -9.3725169e-001 -3.8849072e+000 -4.3128166e+000
C007-008 -8.6676913e-001 -4.0620394e+000 -4.3889527e+000
C008-001 -8.8535470e-001 -4.2763562e+000 -4.3826413e+000
C008-002 -9.5542872e-001 -4.3135037e+000 -4.2710433e+000
C008-003 -1.0260457e+000 -4.3363853e+000 -4.1600966e+000
C008-004 -1.0937709e+000 -4.3453298e+000 -4.0471449e+000
C008-005 -1.1543809e+000 -4.3414817e+000 -3.9277251e+000
C008-006 -1.2112570e+000 -4.3244462e+000 -3.8005126e+000
C008-007 -1.2424829e+000 -4.2998233e+000 -3.6563392e+000
C008-008 -1.2399909e+000 -4.2686553e+000 -3.5008833e+000
C008-009 -1.2170489e+000 -4.2267637e+000 -3.3450661e+000
C009-001 -1.1948913e+000 -4.1845717e+000 -3.2044876e+000
C009-002 -1.1744767e+000 -4.1605787e+000 -3.0694578e+000
C009-003 -1.1536082e+000 -4.1519761e+000 -2.9412217e+000
C009-004 -1.1330309e+000 -4.1576562e+000 -2.8193009e+000
C009-005 -1.1149154e+000 -4.1784940e+000 -2.7019267e+000
C009-006 -1.1072870e+000 -4.2169414e+000 -2.5865259e+000
C009-007 -1.1187748e+000 -4.2740588e+000 -2.4728043e+000
C009-008 -1.1539009e+000 -4.3469462e+000 -2.3644032e+000
C010-001 -1.2234755e+000 -4.2325935e+000 -2.1579566e+000
C010-002 -1.3020028e+000 -4.0152378e+000 -2.0784039e+000
C010-003 -1.3798447e+000 -3.8024516e+000 -2.0033495e+000
C010-004 -1.4458569e+000 -3.5942328e+000 -1.9233934e+000
C010-005 -1.5058239e+000 -3.3883896e+000 -1.8410466e+000
C010-006 -1.5585166e+000 -3.1841176e+000 -1.7540544e+000
C010-007 -1.6062212e+000 -2.9808707e+000 -1.6638047e+000
C010-008 -1.6416984e+000 -2.7798948e+000 -1.5630187e+000
C010-009 -1.6741266e+000 -2.5809946e+000 -1.4609096e+000
C011-001 -1.6993114e+000 -2.3811803e+000 -1.3519647e+000
C011-002 -1.7314745e+000 -2.1750307e+000 -1.2444643e+000
C011-003 -1.7659668e+000 -1.9654399e+000 -1.1336719e+000
C011-004 -1.8126758e+000 -1.7443188e+000 -1.0258687e+000
C011-005 -1.8837610e+000 -1.4986542e+000 -9.2793268e-001
C011-006 -1.9978385e+000 -1.2131397e+000 -8.5308331e-001
C011-007 -2.1882279e+000 -8.9183295e-001 -8.4045273e-001
C011-008 -2.4480786e+000 -5.7412779e-001 -9.0179205e-001
