# Supplementary material for: Deciphering the influence of evolutionary legacy and functional constraints on the patella: an example in modern rhinoceroses amongst perissodactyls
Source: PeerJ. 2024 Oct 25;12:e18067. doi: 10.7717/peerj.18067 (PMC11514768; doi:10.7717/peerj.18067)
Supplement: Supplemental Information 9 — For each specimen, the dataset is composed of the coordinates of the 6 anatomical landmarks and 103 curve sliding semi-landmarks. The template (C. simum AMNH M-51854) is composed in addition of 461 surface sliding semi-landmarks. [file peerj-12-18067-s009.zip › Rhinoceros_unicornis_1884_12_2_1_2_Patella.pts]

Version 1.0
109
S000 -8.5958929e+000 -3.3344805e+000 -6.4453068e+000
S001 -1.0653287e+000 -7.0932531e-001 -6.0827680e+000
S002 -3.5502074e+000 -5.0162692e+000 -1.7212555e+000
S003 -9.5065136e+000 -5.9330268e+000 -4.7649369e+000
S004 -1.0195498e+001 -8.9420309e+000 -5.7319403e+000
S005 -4.8080239e+000 -6.2244005e+000 -3.6264896e-001
C000-001 -8.5352135e+000 -3.4322271e+000 -6.8688102e+000
C000-002 -8.3532743e+000 -3.5284300e+000 -7.2783155e+000
C000-003 -8.0759850e+000 -3.6269217e+000 -7.6356006e+000
C000-004 -7.8456612e+000 -3.6456146e+000 -7.9979830e+000
C000-005 -7.5714903e+000 -3.6340520e+000 -8.3364620e+000
C000-006 -7.2676401e+000 -3.5819318e+000 -8.6592226e+000
C000-007 -6.9343767e+000 -3.4867551e+000 -8.9672585e+000
C000-008 -6.5321112e+000 -3.3941708e+000 -9.2242441e+000
C000-009 -6.1191792e+000 -3.2397201e+000 -9.4825974e+000
C001-001 -5.7070351e+000 -3.0666733e+000 -9.7118530e+000
C001-002 -5.2946320e+000 -2.8952417e+000 -9.8819685e+000
C001-003 -4.8624382e+000 -2.7561440e+000 -9.9819508e+000
C001-004 -4.4501481e+000 -2.5876324e+000 -1.0023850e+001
C001-005 -4.0482521e+000 -2.3812160e+000 -1.0003488e+001
C001-006 -3.6215715e+000 -2.1755323e+000 -9.9174404e+000
C001-007 -3.1541462e+000 -2.0100007e+000 -9.7654371e+000
C001-008 -2.6571817e+000 -1.8877089e+000 -9.5482063e+000
C001-009 -2.2254491e+000 -1.9491104e+000 -9.2186909e+000
C002-001 -2.0184414e+000 -1.9246994e+000 -8.7990751e+000
C002-002 -1.8324083e+000 -1.8740662e+000 -8.3886595e+000
C002-003 -1.6551950e+000 -1.7742084e+000 -8.0119390e+000
C002-004 -1.4930489e+000 -1.6387506e+000 -7.6645088e+000
C002-005 -1.3455491e+000 -1.4701128e+000 -7.3403940e+000
C002-006 -1.2076515e+000 -1.2645693e+000 -7.0310392e+000
C002-007 -1.0898222e+000 -1.0412979e+000 -6.7104349e+000
C002-008 -9.9885201e-001 -8.0875856e-001 -6.3718171e+000
C003-001 -1.0574629e+000 -7.9321843e-001 -5.8013930e+000
C003-002 -1.1088482e+000 -9.6782207e-001 -5.5879598e+000
C003-003 -1.1531242e+000 -1.1552889e+000 -5.4052482e+000
C003-004 -1.1970167e+000 -1.3649672e+000 -5.2677736e+000
C003-005 -1.2366498e+000 -1.5818672e+000 -5.1463904e+000
C003-006 -1.2757837e+000 -1.8110929e+000 -5.0409341e+000
C003-007 -1.3161434e+000 -2.0569475e+000 -4.9577575e+000
C003-008 -1.3595114e+000 -2.3209300e+000 -4.9039526e+000
C003-009 -1.3979484e+000 -2.6024907e+000 -4.8586507e+000
C004-001 -1.4665811e+000 -2.9221447e+000 -4.7664862e+000
C004-002 -1.5395494e+000 -3.2149210e+000 -4.6699629e+000
C004-003 -1.6220022e+000 -3.4841058e+000 -4.5705061e+000
C004-004 -1.7038140e+000 -3.7282653e+000 -4.4515262e+000
C004-005 -1.7633840e+000 -3.9391296e+000 -4.2939587e+000
C004-006 -1.8309680e+000 -4.1264906e+000 -4.1303601e+000
C004-007 -1.9143282e+000 -4.2946138e+000 -3.9620345e+000
C004-008 -1.9916031e+000 -4.4348125e+000 -3.7713940e+000
C004-009 -2.0588419e+000 -4.5449114e+000 -3.5585995e+000
C005-001 -2.1591637e+000 -4.6831427e+000 -3.2977021e+000
C005-002 -2.2904379e+000 -4.8112450e+000 -3.0567801e+000
C005-003 -2.4107091e+000 -4.9015312e+000 -2.8200583e+000
C005-004 -2.5439439e+000 -4.9654741e+000 -2.5959446e+000
C005-005 -2.6754272e+000 -4.9863081e+000 -2.3714156e+000
C005-006 -2.8409457e+000 -4.9932146e+000 -2.1600988e+000
C005-007 -3.0501506e+000 -5.0026350e+000 -1.9755589e+000
C005-008 -3.2883854e+000 -5.0064497e+000 -1.8186241e+000
C006-001 -3.9223766e+000 -4.8480005e+000 -1.8698195e+000
C006-002 -4.2802424e+000 -4.7773428e+000 -2.0762141e+000
C006-003 -4.6229415e+000 -4.7166023e+000 -2.2463231e+000
C006-004 -4.9709110e+000 -4.6403527e+000 -2.3803654e+000
C006-005 -5.3050494e+000 -4.6405540e+000 -2.5490139e+000
C006-006 -5.6085596e+000 -4.7335105e+000 -2.7580903e+000
C006-007 -5.9021702e+000 -4.8589029e+000 -2.9684110e+000
C006-008 -6.2010393e+000 -4.9991870e+000 -3.1660233e+000
C006-009 -6.5180411e+000 -5.1541185e+000 -3.3371639e+000
C007-001 -6.9144402e+000 -5.3820500e+000 -3.4551752e+000
C007-002 -7.2981167e+000 -5.6251135e+000 -3.6198721e+000
C007-003 -7.7058930e+000 -5.6889615e+000 -3.6677780e+000
C007-004 -8.0730934e+000 -5.7484736e+000 -3.7606828e+000
C007-005 -8.4209175e+000 -5.7729812e+000 -3.8710201e+000
C007-006 -8.7487545e+000 -5.8059344e+000 -4.0305419e+000
C007-007 -9.0539570e+000 -5.8485842e+000 -4.2373695e+000
C007-008 -9.3257046e+000 -5.8916574e+000 -4.4830928e+000
C008-001 -9.5057497e+000 -5.8256397e+000 -4.9476871e+000
C008-002 -9.4742298e+000 -5.7131944e+000 -5.1168466e+000
C008-003 -9.4118748e+000 -5.5996947e+000 -5.2702465e+000
C008-004 -9.3179379e+000 -5.4890704e+000 -5.4073153e+000
C008-005 -9.2096710e+000 -5.3674912e+000 -5.5286222e+000
C008-006 -9.0911808e+000 -5.2283211e+000 -5.6333346e+000
C008-007 -8.9416523e+000 -5.0915451e+000 -5.7233968e+000
C008-008 -8.7856054e+000 -4.9321213e+000 -5.7912498e+000
C008-009 -8.5846930e+000 -4.7901301e+000 -5.8540335e+000
C009-001 -8.5404377e+000 -4.6438341e+000 -5.8612404e+000
C009-002 -8.5837936e+000 -4.4325876e+000 -5.8305039e+000
C009-003 -8.6342373e+000 -4.2370982e+000 -5.8232083e+000
C009-004 -8.6409044e+000 -4.0670748e+000 -5.8629580e+000
C009-005 -8.6524429e+000 -3.9030278e+000 -5.9243236e+000
C009-006 -8.6433592e+000 -3.7499294e+000 -6.0173230e+000
C009-007 -8.6464624e+000 -3.6008534e+000 -6.1307449e+000
C009-008 -8.6268721e+000 -3.4626236e+000 -6.2749758e+000
C010-001 -8.3601084e+000 -3.0181286e+000 -6.3676109e+000
C010-002 -7.9747825e+000 -2.7552745e+000 -6.3102889e+000
C010-003 -7.5107460e+000 -2.6032088e+000 -6.2723145e+000
C010-004 -7.0766168e+000 -2.4538968e+000 -6.2313237e+000
C010-005 -6.6640639e+000 -2.2771616e+000 -6.1852641e+000
C010-006 -6.2528644e+000 -2.0886540e+000 -6.1378574e+000
C010-007 -5.8334022e+000 -1.9048647e+000 -6.0913572e+000
C010-008 -5.4165602e+000 -1.6932615e+000 -6.0434284e+000
C010-009 -4.9986820e+000 -1.4739265e+000 -5.9967990e+000
C011-001 -4.5438552e+000 -1.1982892e+000 -5.9273009e+000
C011-002 -4.0998006e+000 -9.6287870e-001 -5.8798156e+000
C011-003 -3.6865325e+000 -7.1786445e-001 -5.8455286e+000
C011-004 -3.2698624e+000 -5.2814704e-001 -5.8289752e+000
C011-005 -2.8440952e+000 -3.9431423e-001 -5.8293724e+000
C011-006 -2.4004073e+000 -3.5719550e-001 -5.8552499e+000
C011-007 -1.9530180e+000 -4.1787288e-001 -5.9105473e+000
C011-008 -1.4930453e+000 -5.0317270e-001 -5.9755530e+000
