# Supplementary material for: Deciphering the influence of evolutionary legacy and functional constraints on the patella: an example in modern rhinoceroses amongst perissodactyls
Source: PeerJ. 2024 Oct 25;12:e18067. doi: 10.7717/peerj.18067 (PMC11514768; doi:10.7717/peerj.18067)
Supplement: Supplemental Information 9 — For each specimen, the dataset is composed of the coordinates of the 6 anatomical landmarks and 103 curve sliding semi-landmarks. The template (C. simum AMNH M-51854) is composed in addition of 461 surface sliding semi-landmarks. [file peerj-12-18067-s009.zip › Rhinoceros_unicornis_1961_5_10_1_Patella.pts]

Version 1.0
109
S000  5.3225822e+000  6.4467235e+000  7.1015487e+000
S001  4.5267010e+000  8.0701675e+000  3.0373502e-001
S002  6.5027313e+000  2.2069578e+000  2.0301068e+000
S003  5.2328196e+000  3.4050248e+000  7.5651178e+000
S004  2.0466118e+000  2.2863719e+000  9.1761417e+000
S005  6.6143932e+000  8.9882088e-001  2.7395053e+000
C000-001  4.9988384e+000  6.7016573e+000  7.2067161e+000
C000-002  4.6303906e+000  6.9261942e+000  7.2196751e+000
C000-003  4.2592111e+000  7.0899067e+000  7.1373200e+000
C000-004  3.9293203e+000  7.2678065e+000  7.0372105e+000
C000-005  3.6262035e+000  7.4373927e+000  6.8950000e+000
C000-006  3.3473794e+000  7.6341691e+000  6.7370176e+000
C000-007  3.0877552e+000  7.8391862e+000  6.5464120e+000
C000-008  2.8467560e+000  8.0473318e+000  6.3189549e+000
C000-009  2.6247721e+000  8.2893639e+000  6.0809937e+000
C001-001  2.4549887e+000  8.5532455e+000  5.7730746e+000
C001-002  2.3085482e+000  8.7346563e+000  5.4043870e+000
C001-003  2.1912730e+000  8.8879089e+000  5.0237207e+000
C001-004  2.1186292e+000  9.0371828e+000  4.6461320e+000
C001-005  2.1081023e+000  9.2138014e+000  4.2744050e+000
C001-006  2.1302626e+000  9.3677139e+000  3.8664401e+000
C001-007  2.1758049e+000  9.4981756e+000  3.4134252e+000
C001-008  2.2157352e+000  9.5142984e+000  2.9240646e+000
C001-009  2.2778993e+000  9.3404560e+000  2.4873631e+000
C002-001  2.4176652e+000  9.1691647e+000  2.1122026e+000
C002-002  2.5836401e+000  9.0182152e+000  1.7639233e+000
C002-003  2.7803559e+000  8.8926601e+000  1.4434761e+000
C002-004  3.0113056e+000  8.7847872e+000  1.1536015e+000
C002-005  3.2493949e+000  8.6160889e+000  9.2129666e-001
C002-006  3.5656018e+000  8.5500994e+000  6.8361461e-001
C002-007  3.9420614e+000  8.4890795e+000  4.6511561e-001
C002-008  4.2973289e+000  8.3320417e+000  3.1863511e-001
C003-001  4.6407957e+000  7.7845855e+000  2.2923928e-001
C003-002  4.6253405e+000  7.4695106e+000  2.4891929e-001
C003-003  4.6241302e+000  7.1777601e+000  2.6040435e-001
C003-004  4.5957160e+000  6.9017153e+000  2.9495195e-001
C003-005  4.5357118e+000  6.6455116e+000  3.5606200e-001
C003-006  4.4622927e+000  6.3962736e+000  4.2576924e-001
C003-007  4.3615484e+000  6.1589231e+000  5.1502174e-001
C003-008  4.2648292e+000  5.9113598e+000  5.9850478e-001
C003-009  4.1790586e+000  5.6578197e+000  6.7874175e-001
C004-001  4.1029367e+000  5.3453708e+000  8.0090338e-001
C004-002  4.0428987e+000  5.0480218e+000  9.2317110e-001
C004-003  4.0585790e+000  4.7558184e+000  1.0114049e+000
C004-004  4.0951190e+000  4.4789672e+000  1.0972083e+000
C004-005  4.1718307e+000  4.2156944e+000  1.1694142e+000
C004-006  4.2931123e+000  3.9692416e+000  1.2249722e+000
C004-007  4.4326181e+000  3.7305672e+000  1.2797744e+000
C004-008  4.6046600e+000  3.5004344e+000  1.3261521e+000
C004-009  4.8205280e+000  3.2866523e+000  1.3562217e+000
C005-001  4.9830976e+000  3.0622034e+000  1.3348044e+000
C005-002  5.1712170e+000  2.8861291e+000  1.3210629e+000
C005-003  5.3469477e+000  2.7136192e+000  1.3470315e+000
C005-004  5.5429444e+000  2.5874381e+000  1.3848315e+000
C005-005  5.7331829e+000  2.4718280e+000  1.4569218e+000
C005-006  5.9483519e+000  2.4026601e+000  1.5385734e+000
C005-007  6.1245828e+000  2.3066835e+000  1.6805398e+000
C005-008  6.3159437e+000  2.2474971e+000  1.8394642e+000
C006-001  6.5317278e+000  2.4147441e+000  2.3165674e+000
C006-002  6.4985361e+000  2.5800793e+000  2.6263874e+000
C006-003  6.4522200e+000  2.7313473e+000  2.9312913e+000
C006-004  6.3960652e+000  2.8704672e+000  3.2349567e+000
C006-005  6.3151069e+000  2.9886320e+000  3.5431564e+000
C006-006  6.1971984e+000  3.0791216e+000  3.8546495e+000
C006-007  6.0579748e+000  3.1508555e+000  4.1679325e+000
C006-008  5.8825650e+000  3.1962838e+000  4.4786248e+000
C006-009  5.7102232e+000  3.2349381e+000  4.8014627e+000
C007-001  5.5594816e+000  3.1483746e+000  5.1737576e+000
C007-002  5.4882951e+000  3.1152263e+000  5.5596328e+000
C007-003  5.4633899e+000  3.1098368e+000  5.9211683e+000
C007-004  5.4576163e+000  3.1210451e+000  6.2526717e+000
C007-005  5.4605641e+000  3.1467512e+000  6.5597520e+000
C007-006  5.4603906e+000  3.1865983e+000  6.8495898e+000
C007-007  5.4277058e+000  3.2406929e+000  7.1239071e+000
C007-008  5.3624930e+000  3.3126545e+000  7.3744712e+000
C008-001  5.2429709e+000  3.6278243e+000  7.6050782e+000
C008-002  5.1737571e+000  3.8326774e+000  7.5890088e+000
C008-003  5.1101818e+000  4.0118666e+000  7.5589957e+000
C008-004  5.0689502e+000  4.1775894e+000  7.5219440e+000
C008-005  5.0246167e+000  4.3166518e+000  7.4593143e+000
C008-006  5.0035973e+000  4.4631610e+000  7.3820505e+000
C008-007  5.0343757e+000  4.6442885e+000  7.3139787e+000
C008-008  5.1426663e+000  4.8390918e+000  7.2982717e+000
C008-009  5.2551003e+000  4.9942193e+000  7.2739606e+000
C009-001  5.3373508e+000  5.1281056e+000  7.2320452e+000
C009-002  5.3635564e+000  5.2859898e+000  7.1699605e+000
C009-003  5.3973331e+000  5.4366384e+000  7.1361003e+000
C009-004  5.4365182e+000  5.5860524e+000  7.1165147e+000
C009-005  5.4679585e+000  5.7420826e+000  7.1050243e+000
C009-006  5.4667754e+000  5.9099407e+000  7.0965424e+000
C009-007  5.4566245e+000  6.0865917e+000  7.1010365e+000
C009-008  5.3941197e+000  6.2662349e+000  7.0982189e+000
C010-001  5.3755031e+000  6.5632768e+000  6.7900376e+000
C010-002  5.3640485e+000  6.6473827e+000  6.4148769e+000
C010-003  5.3193016e+000  6.7180953e+000  6.0345230e+000
C010-004  5.2644310e+000  6.7893915e+000  5.6603756e+000
C010-005  5.2271934e+000  6.8759456e+000  5.2863665e+000
C010-006  5.1990190e+000  6.9731426e+000  4.9064755e+000
C010-007  5.1983805e+000  7.0884042e+000  4.5169015e+000
C010-008  5.2004299e+000  7.2098513e+000  4.1200728e+000
C010-009  5.2317648e+000  7.3460498e+000  3.7216682e+000
C011-001  5.2723207e+000  7.4929943e+000  3.3441386e+000
C011-002  5.3287597e+000  7.6371002e+000  2.9770169e+000
C011-003  5.3620982e+000  7.7688642e+000  2.6099930e+000
C011-004  5.3619337e+000  7.8856702e+000  2.2384470e+000
C011-005  5.3346057e+000  7.9918041e+000  1.8580741e+000
C011-006  5.2308807e+000  8.0618677e+000  1.4683487e+000
C011-007  5.0170584e+000  8.0737715e+000  1.0863199e+000
C011-008  4.7425580e+000  8.0520306e+000  7.1883726e-001
