# Supplementary material for: Deciphering the influence of evolutionary legacy and functional constraints on the patella: an example in modern rhinoceroses amongst perissodactyls
Source: PeerJ. 2024 Oct 25;12:e18067. doi: 10.7717/peerj.18067 (PMC11514768; doi:10.7717/peerj.18067)
Supplement: Supplemental Information 9 — For each specimen, the dataset is composed of the coordinates of the 6 anatomical landmarks and 103 curve sliding semi-landmarks. The template (C. simum AMNH M-51854) is composed in addition of 461 surface sliding semi-landmarks. [file peerj-12-18067-s009.zip › Rhinoceros_unicornis_1967_101_Patella.pts]

Version 1.0
109
S000  7.3837509e+000  5.2589474e+000  3.6244605e+000
S001  1.4467413e+000  4.3349328e+000  5.8073521e-001
S002  2.7800376e+000  1.4396001e+000  5.1585736e+000
S003  7.7454529e+000  4.1181011e+000  6.4437237e+000
S004  7.5198689e+000  5.7688365e+000  9.0352459e+000
S005  3.3042924e+000  4.9752229e-001  6.6276402e+000
C000-001  7.3745241e+000  5.6736746e+000  3.5345283e+000
C000-002  7.2856793e+000  6.0784235e+000  3.4552765e+000
C000-003  7.1029172e+000  6.4406414e+000  3.4099045e+000
C000-004  6.9176311e+000  6.7783237e+000  3.3277421e+000
C000-005  6.6940112e+000  7.0850449e+000  3.2378962e+000
C000-006  6.4686360e+000  7.3824496e+000  3.1026151e+000
C000-007  6.2084537e+000  7.6550145e+000  2.9531596e+000
C000-008  5.9073625e+000  7.9009266e+000  2.7970593e+000
C000-009  5.6006899e+000  8.1308117e+000  2.5934694e+000
C001-001  5.2083688e+000  8.2289906e+000  2.3712811e+000
C001-002  4.8042970e+000  8.2904034e+000  2.1812634e+000
C001-003  4.4062738e+000  8.3152065e+000  2.0091445e+000
C001-004  4.0692487e+000  8.3031492e+000  1.8072234e+000
C001-005  3.7522407e+000  8.2569580e+000  1.6006204e+000
C001-006  3.4169915e+000  8.1805258e+000  1.4122289e+000
C001-007  3.0604093e+000  8.0843430e+000  1.2153187e+000
C001-008  2.6543741e+000  7.9333820e+000  1.1389816e+000
C001-009  2.3203928e+000  7.6881094e+000  1.1875775e+000
C002-001  2.0942435e+000  7.2693853e+000  1.1157570e+000
C002-002  1.8859719e+000  6.8722105e+000  1.0362319e+000
C002-003  1.6975889e+000  6.5090084e+000  9.0738297e-001
C002-004  1.5452260e+000  6.1603408e+000  7.4761891e-001
C002-005  1.4452246e+000  5.7929053e+000  6.6121912e-001
C002-006  1.3811530e+000  5.4268827e+000  5.4268420e-001
C002-007  1.3552214e+000  5.0394053e+000  4.0095252e-001
C002-008  1.3778232e+000  4.6532803e+000  4.2339015e-001
C003-001  1.4460437e+000  4.1446953e+000  7.6927620e-001
C003-002  1.4313412e+000  3.9730794e+000  9.6790874e-001
C003-003  1.4253554e+000  3.8489494e+000  1.1911247e+000
C003-004  1.4327154e+000  3.7718861e+000  1.4205862e+000
C003-005  1.4390918e+000  3.7256730e+000  1.6493183e+000
C003-006  1.4459159e+000  3.7164640e+000  1.8806261e+000
C003-007  1.4336004e+000  3.7206748e+000  2.1184146e+000
C003-008  1.3963020e+000  3.7214134e+000  2.3658230e+000
C003-009  1.3487120e+000  3.7222311e+000  2.6188159e+000
C004-001  1.3140073e+000  3.7262690e+000  2.8697996e+000
C004-002  1.2934450e+000  3.7033124e+000  3.1115720e+000
C004-003  1.2909132e+000  3.6716151e+000  3.3490226e+000
C004-004  1.3010656e+000  3.5868690e+000  3.5644038e+000
C004-005  1.3274212e+000  3.4756088e+000  3.7640347e+000
C004-006  1.3730378e+000  3.3677392e+000  3.9662247e+000
C004-007  1.4427205e+000  3.2671320e+000  4.1796627e+000
C004-008  1.5181208e+000  3.0969417e+000  4.3495069e+000
C004-009  1.6087859e+000  2.9116437e+000  4.5123944e+000
C005-001  1.6639775e+000  2.7183683e+000  4.6843848e+000
C005-002  1.7533655e+000  2.5288641e+000  4.8405781e+000
C005-003  1.8325583e+000  2.3280725e+000  4.9441509e+000
C005-004  1.9063339e+000  2.1326468e+000  5.0041456e+000
C005-005  1.9849395e+000  1.9432986e+000  5.0241308e+000
C005-006  2.1221673e+000  1.7772708e+000  5.0518088e+000
C005-007  2.3173320e+000  1.6400450e+000  5.0952969e+000
C005-008  2.5399039e+000  1.5233690e+000  5.1293993e+000
C006-001  3.1705503e+000  1.5526726e+000  5.0966501e+000
C006-002  3.5424366e+000  1.6952537e+000  5.0692296e+000
C006-003  3.8605747e+000  1.8837391e+000  5.1236806e+000
C006-004  4.1658974e+000  2.0531836e+000  5.1620269e+000
C006-005  4.4208560e+000  2.2430446e+000  5.2499566e+000
C006-006  4.6407046e+000  2.4409969e+000  5.3594203e+000
C006-007  4.8483744e+000  2.6392653e+000  5.4680176e+000
C006-008  5.0662856e+000  2.8279455e+000  5.5640793e+000
C006-009  5.2773724e+000  3.0108769e+000  5.6720929e+000
C007-001  5.5515528e+000  3.2067275e+000  5.8354712e+000
C007-002  5.8520865e+000  3.3676136e+000  5.9614801e+000
C007-003  6.1671433e+000  3.4898636e+000  6.0532656e+000
C007-004  6.4559550e+000  3.6166418e+000  6.1461129e+000
C007-005  6.7268577e+000  3.7438791e+000  6.2351074e+000
C007-006  7.0078053e+000  3.8356421e+000  6.2921338e+000
C007-007  7.2778053e+000  3.9209867e+000  6.3387923e+000
C007-008  7.5272198e+000  4.0128269e+000  6.3859634e+000
C008-001  7.7023587e+000  4.2494731e+000  6.2781992e+000
C008-002  7.6521444e+000  4.3774023e+000  6.1185679e+000
C008-003  7.6020122e+000  4.4900641e+000  5.9559178e+000
C008-004  7.5573912e+000  4.5687909e+000  5.7823095e+000
C008-005  7.5089846e+000  4.6378703e+000  5.6115718e+000
C008-006  7.4491487e+000  4.7160530e+000  5.4506083e+000
C008-007  7.3956466e+000  4.7642283e+000  5.2821918e+000
C008-008  7.3336062e+000  4.8106227e+000  5.1181588e+000
C008-009  7.2665424e+000  4.8449721e+000  4.9543681e+000
C009-001  7.2665339e+000  4.8151150e+000  4.7804542e+000
C009-002  7.2940230e+000  4.7836480e+000  4.6069679e+000
C009-003  7.3159695e+000  4.7778401e+000  4.4429865e+000
C009-004  7.3342466e+000  4.7967896e+000  4.2873797e+000
C009-005  7.3527060e+000  4.8373966e+000  4.1393452e+000
C009-006  7.3811779e+000  4.8933249e+000  3.9961016e+000
C009-007  7.3998160e+000  4.9835072e+000  3.8585863e+000
C009-008  7.4033771e+000  5.1074519e+000  3.7309763e+000
C010-001  7.1719251e+000  5.1459055e+000  3.4071944e+000
C010-002  6.8966465e+000  5.0381007e+000  3.2121165e+000
C010-003  6.5715418e+000  4.9678192e+000  3.0640919e+000
C010-004  6.2469301e+000  4.9073782e+000  2.9139214e+000
C010-005  5.9144526e+000  4.8599396e+000  2.7668824e+000
C010-006  5.5875759e+000  4.7939105e+000  2.5888405e+000
C010-007  5.2574639e+000  4.7167935e+000  2.3915896e+000
C010-008  4.9258013e+000  4.6289001e+000  2.1766376e+000
C010-009  4.5898724e+000  4.5405540e+000  1.9548911e+000
C011-001  4.2668166e+000  4.4526911e+000  1.6920958e+000
C011-002  3.9638181e+000  4.3556986e+000  1.4308931e+000
C011-003  3.6638527e+000  4.2674704e+000  1.1915559e+000
C011-004  3.3645501e+000  4.1877522e+000  9.7196859e-001
C011-005  3.0513597e+000  4.1253881e+000  7.7634227e-001
C011-006  2.7028151e+000  4.0986152e+000  6.2017000e-001
C011-007  2.3171251e+000  4.1074357e+000  5.0166333e-001
C011-008  1.8849144e+000  4.1870737e+000  4.7838417e-001
