# Supplementary material for: Deciphering the influence of evolutionary legacy and functional constraints on the patella: an example in modern rhinoceroses amongst perissodactyls
Source: PeerJ. 2024 Oct 25;12:e18067. doi: 10.7717/peerj.18067 (PMC11514768; doi:10.7717/peerj.18067)
Supplement: Supplemental Information 9 — For each specimen, the dataset is composed of the coordinates of the 6 anatomical landmarks and 103 curve sliding semi-landmarks. The template (C. simum AMNH M-51854) is composed in addition of 461 surface sliding semi-landmarks. [file peerj-12-18067-s009.zip › Rhinoceros_unicornis_1972_822_Patella.pts]

Version 1.0
109
S000 -4.3285007e+000 -2.9890044e+000 -7.8460512e+000
S001 -1.0598526e+000 -9.2819653e+000 -7.2973080e+000
S002 -1.9585361e+000 -6.0324755e+000 -2.0258412e+000
S003 -5.6620507e+000 -1.3263696e+000 -4.6218691e+000
S004 -8.7179842e+000 -1.0194411e+000 -4.4962854e+000
S005 -2.2066901e+000 -5.8732786e+000 -2.3169518e-001
C000-001 -4.6067247e+000 -3.1313372e+000 -8.2066021e+000
C000-002 -4.8907332e+000 -3.4005187e+000 -8.4890604e+000
C000-003 -5.1543345e+000 -3.7321508e+000 -8.6724195e+000
C000-004 -5.3513513e+000 -4.0613966e+000 -8.8584538e+000
C000-005 -5.4839892e+000 -4.3982501e+000 -9.0607824e+000
C000-006 -5.5562811e+000 -4.7515454e+000 -9.2763672e+000
C000-007 -5.5668821e+000 -5.1223712e+000 -9.5077944e+000
C000-008 -5.5212550e+000 -5.5145988e+000 -9.7343941e+000
C000-009 -5.4345536e+000 -5.9399891e+000 -9.9254923e+000
C001-001 -5.2755699e+000 -6.3918180e+000 -1.0103374e+001
C001-002 -5.1243091e+000 -6.8388577e+000 -1.0179177e+001
C001-003 -4.9574804e+000 -7.2605853e+000 -1.0196090e+001
C001-004 -4.7674379e+000 -7.6530948e+000 -1.0168868e+001
C001-005 -4.5491924e+000 -8.0171299e+000 -1.0101615e+001
C001-006 -4.2722068e+000 -8.3493128e+000 -1.0021806e+001
C001-007 -3.9720063e+000 -8.6654921e+000 -9.8660469e+000
C001-008 -3.7313149e+000 -8.9708452e+000 -9.5727539e+000
C001-009 -3.5598345e+000 -9.2495489e+000 -9.1883812e+000
C002-001 -3.3918822e+000 -9.5293140e+000 -8.8416309e+000
C002-002 -3.1722536e+000 -9.7240543e+000 -8.5131187e+000
C002-003 -2.8934791e+000 -9.8690109e+000 -8.2752666e+000
C002-004 -2.5935485e+000 -9.9662027e+000 -8.1039553e+000
C002-005 -2.2755191e+000 -1.0007037e+001 -7.9702330e+000
C002-006 -1.9251449e+000 -9.9824095e+000 -7.8497105e+000
C002-007 -1.5061966e+000 -9.8873672e+000 -7.7217484e+000
C002-008 -1.1228192e+000 -9.6519365e+000 -7.4915628e+000
C003-001 -1.0917022e+000 -9.2007551e+000 -7.0223799e+000
C003-002 -1.1621294e+000 -9.1211910e+000 -6.7585578e+000
C003-003 -1.2674236e+000 -9.0434093e+000 -6.5137453e+000
C003-004 -1.4165252e+000 -8.9672432e+000 -6.3008847e+000
C003-005 -1.5650569e+000 -8.8990049e+000 -6.0942965e+000
C003-006 -1.7134006e+000 -8.8377590e+000 -5.8887639e+000
C003-007 -1.8944464e+000 -8.7824421e+000 -5.7089858e+000
C003-008 -2.0598819e+000 -8.7319517e+000 -5.5134044e+000
C003-009 -2.2258987e+000 -8.6822920e+000 -5.3155384e+000
C004-001 -2.4080353e+000 -8.6760149e+000 -5.0741005e+000
C004-002 -2.5693386e+000 -8.6461887e+000 -4.8377380e+000
C004-003 -2.7079682e+000 -8.5915260e+000 -4.6033373e+000
C004-004 -2.8156643e+000 -8.5121021e+000 -4.3657918e+000
C004-005 -2.9035842e+000 -8.4073629e+000 -4.1296463e+000
C004-006 -2.9743245e+000 -8.2767839e+000 -3.8925507e+000
C004-007 -3.0065506e+000 -8.1228914e+000 -3.6487300e+000
C004-008 -2.9785178e+000 -7.9484105e+000 -3.4035492e+000
C004-009 -2.9220047e+000 -7.7493200e+000 -3.1644139e+000
C005-001 -2.8169868e+000 -7.5975766e+000 -2.9075232e+000
C005-002 -2.6835699e+000 -7.4382138e+000 -2.6889524e+000
C005-003 -2.5678990e+000 -7.2636504e+000 -2.4948635e+000
C005-004 -2.4415019e+000 -7.0876102e+000 -2.3425708e+000
C005-005 -2.2824731e+000 -6.9263091e+000 -2.2539382e+000
C005-006 -2.1714499e+000 -6.7305632e+000 -2.1675966e+000
C005-007 -2.0829844e+000 -6.5131507e+000 -2.0983832e+000
C005-008 -2.0162947e+000 -6.2772651e+000 -2.0471013e+000
C006-001 -2.0106847e+000 -5.6421657e+000 -2.2423704e+000
C006-002 -2.0814500e+000 -5.2671928e+000 -2.4556930e+000
C006-003 -2.2391949e+000 -4.9423776e+000 -2.6401196e+000
C006-004 -2.4821370e+000 -4.7065516e+000 -2.8075459e+000
C006-005 -2.7241821e+000 -4.5052538e+000 -2.9879761e+000
C006-006 -2.9995296e+000 -4.3559928e+000 -3.1641834e+000
C006-007 -3.2809446e+000 -4.2240787e+000 -3.3441515e+000
C006-008 -3.5629110e+000 -4.0943832e+000 -3.5358346e+000
C006-009 -3.8499947e+000 -3.9702652e+000 -3.7522643e+000
C007-001 -4.1724906e+000 -3.7017095e+000 -3.9216058e+000
C007-002 -4.4913235e+000 -3.4364624e+000 -4.0635123e+000
C007-003 -4.7284627e+000 -3.1280379e+000 -4.2150474e+000
C007-004 -4.9215331e+000 -2.8149488e+000 -4.3498993e+000
C007-005 -5.0729213e+000 -2.4994173e+000 -4.4686432e+000
C007-006 -5.2026744e+000 -2.1876647e+000 -4.5660796e+000
C007-007 -5.3230410e+000 -1.8805115e+000 -4.6396470e+000
C007-008 -5.4645219e+000 -1.5871170e+000 -4.6715660e+000
C008-001 -5.7908616e+000 -1.3191799e+000 -4.9385834e+000
C008-002 -5.8935452e+000 -1.3311880e+000 -5.2322526e+000
C008-003 -5.9702773e+000 -1.4055583e+000 -5.4765110e+000
C008-004 -5.9982657e+000 -1.5140144e+000 -5.7008290e+000
C008-005 -5.9817100e+000 -1.6598072e+000 -5.9027181e+000
C008-006 -5.9215689e+000 -1.8168582e+000 -6.0953984e+000
C008-007 -5.8188920e+000 -1.9916426e+000 -6.2734461e+000
C008-008 -5.6704459e+000 -2.1862879e+000 -6.4352736e+000
C008-009 -5.4845624e+000 -2.4190094e+000 -6.5721121e+000
C009-001 -5.3230014e+000 -2.5422192e+000 -6.6825624e+000
C009-002 -5.0913825e+000 -2.5543461e+000 -6.8313947e+000
C009-003 -4.8903408e+000 -2.5614541e+000 -6.9726624e+000
C009-004 -4.7537417e+000 -2.6571257e+000 -7.1110587e+000
C009-005 -4.6085072e+000 -2.6784871e+000 -7.2532334e+000
C009-006 -4.5011072e+000 -2.7412002e+000 -7.3982568e+000
C009-007 -4.4232521e+000 -2.8262534e+000 -7.5438714e+000
C009-008 -4.3681998e+000 -2.9133437e+000 -7.6900840e+000
C010-001 -4.1065779e+000 -3.2187030e+000 -7.8538237e+000
C010-002 -3.9238973e+000 -3.5344131e+000 -7.8111477e+000
C010-003 -3.7614501e+000 -3.8741777e+000 -7.7561197e+000
C010-004 -3.5968451e+000 -4.2186308e+000 -7.7064004e+000
C010-005 -3.4146364e+000 -4.5650072e+000 -7.6681876e+000
C010-006 -3.2154617e+000 -4.9180665e+000 -7.6386914e+000
C010-007 -2.9995253e+000 -5.2798395e+000 -7.6164665e+000
C010-008 -2.7629468e+000 -5.6488037e+000 -7.6022205e+000
C010-009 -2.4980347e+000 -6.0182714e+000 -7.5982141e+000
C011-001 -2.2011316e+000 -6.3774137e+000 -7.6004877e+000
C011-002 -1.9000387e+000 -6.7151899e+000 -7.6071734e+000
C011-003 -1.6132505e+000 -7.0370650e+000 -7.6178951e+000
C011-004 -1.3536329e+000 -7.3549962e+000 -7.6249413e+000
C011-005 -1.1390928e+000 -7.6877103e+000 -7.6140180e+000
C011-006 -1.0014499e+000 -8.0550232e+000 -7.5694203e+000
C011-007 -8.8109761e-001 -8.4374905e+000 -7.5049057e+000
C011-008 -8.8145512e-001 -8.8605814e+000 -7.4019794e+000
