# Supplementary material for: Deciphering the influence of evolutionary legacy and functional constraints on the patella: an example in modern rhinoceroses amongst perissodactyls
Source: PeerJ. 2024 Oct 25;12:e18067. doi: 10.7717/peerj.18067 (PMC11514768; doi:10.7717/peerj.18067)
Supplement: Supplemental Information 9 — For each specimen, the dataset is composed of the coordinates of the 6 anatomical landmarks and 103 curve sliding semi-landmarks. The template (C. simum AMNH M-51854) is composed in addition of 461 surface sliding semi-landmarks. [file peerj-12-18067-s009.zip › Rhinoceros_unicornis_M35759_Patella.pts]

Version 1.0
109
S000 -1.1078560e+001  1.6879482e+000 -3.4786224e-001
S001 -4.6930652e+000 -1.2638422e+000 -1.5926187e+000
S002 -9.9425068e+000 -4.8335934e+000  2.6147413e-001
S003 -1.3481471e+001 -2.5242969e-001 -2.2290134e-001
S004 -1.5000543e+001 -2.2264062e-001 -2.8071837e+000
S005 -1.1081562e+001 -5.4703131e+000  5.7927036e-001
C000-001 -1.1124887e+001  2.0127084e+000 -7.0068020e-001
C000-002 -1.1104658e+001  2.2508962e+000 -1.0766256e+000
C000-003 -1.1026130e+001  2.4219720e+000 -1.4395546e+000
C000-004 -1.0887203e+001  2.5562613e+000 -1.7768606e+000
C000-005 -1.0689368e+001  2.6324916e+000 -2.0982139e+000
C000-006 -1.0426278e+001  2.6881166e+000 -2.3963995e+000
C000-007 -1.0102509e+001  2.6922069e+000 -2.6783702e+000
C000-008 -9.7323980e+000  2.5644279e+000 -2.9690096e+000
C000-009 -9.2773142e+000  2.5244470e+000 -3.2009914e+000
C001-001 -8.8024473e+000  2.5025742e+000 -3.2670856e+000
C001-002 -8.3484697e+000  2.4162772e+000 -3.3451395e+000
C001-003 -7.9070091e+000  2.3151886e+000 -3.3975177e+000
C001-004 -7.4803233e+000  2.1803253e+000 -3.4359348e+000
C001-005 -7.0692558e+000  2.0073273e+000 -3.4664576e+000
C001-006 -6.6509223e+000  1.8237058e+000 -3.4451923e+000
C001-007 -6.2175498e+000  1.6128099e+000 -3.4016514e+000
C001-008 -5.8484797e+000  1.3156391e+000 -3.4394417e+000
C001-009 -5.5949068e+000  9.4147128e-001 -3.5181251e+000
C002-001 -5.4823651e+000  6.0232782e-001 -3.4012921e+000
C002-002 -5.3481097e+000  2.8922960e-001 -3.2414086e+000
C002-003 -5.1893821e+000  2.8580869e-002 -3.0524247e+000
C002-004 -5.0215158e+000 -1.8486170e-001 -2.8440812e+000
C002-005 -4.8847299e+000 -3.9567357e-001 -2.6218898e+000
C002-006 -4.7740693e+000 -6.0633963e-001 -2.3803692e+000
C002-007 -4.6984048e+000 -8.2572603e-001 -2.1208494e+000
C002-008 -4.6309137e+000 -1.0366422e+000 -1.8329422e+000
C003-001 -4.7397342e+000 -1.5729309e+000 -1.5759274e+000
C003-002 -4.8547955e+000 -1.8616749e+000 -1.5918984e+000
C003-003 -5.0327606e+000 -2.0979636e+000 -1.6366100e+000
C003-004 -5.2340183e+000 -2.2866654e+000 -1.6852460e+000
C003-005 -5.4326367e+000 -2.4583678e+000 -1.7196720e+000
C003-006 -5.6584239e+000 -2.5881133e+000 -1.7614568e+000
C003-007 -5.8981771e+000 -2.6961730e+000 -1.7998902e+000
C003-008 -6.1575050e+000 -2.7791066e+000 -1.8382528e+000
C003-009 -6.4357929e+000 -2.8494051e+000 -1.8709563e+000
C004-001 -6.7927923e+000 -2.9302344e+000 -1.9800867e+000
C004-002 -7.1356516e+000 -2.9926782e+000 -2.0682025e+000
C004-003 -7.4603138e+000 -3.0536270e+000 -2.1191111e+000
C004-004 -7.7691836e+000 -3.1132727e+000 -2.1304865e+000
C004-005 -8.0566854e+000 -3.2032099e+000 -2.1018848e+000
C004-006 -8.3160276e+000 -3.3356252e+000 -2.0333600e+000
C004-007 -8.5522976e+000 -3.4884245e+000 -1.9257406e+000
C004-008 -8.7640266e+000 -3.6603718e+000 -1.7773753e+000
C004-009 -8.9671402e+000 -3.8410408e+000 -1.5983074e+000
C005-001 -9.1301804e+000 -4.1202822e+000 -1.4770840e+000
C005-002 -9.2634888e+000 -4.3720918e+000 -1.3200141e+000
C005-003 -9.3470058e+000 -4.5816865e+000 -1.1247115e+000
C005-004 -9.4179811e+000 -4.7384782e+000 -9.1236109e-001
C005-005 -9.5086327e+000 -4.8468976e+000 -6.9675970e-001
C005-006 -9.5778322e+000 -4.9048042e+000 -4.5469627e-001
C005-007 -9.6674128e+000 -4.9199896e+000 -2.0644760e-001
C005-008 -9.7815142e+000 -4.8953986e+000  4.2131942e-002
C006-001 -1.0049992e+001 -4.5220122e+000  2.7485135e-001
C006-002 -1.0192266e+001 -4.2161775e+000  2.4485311e-001
C006-003 -1.0323812e+001 -3.9043620e+000  2.2688602e-001
C006-004 -1.0470830e+001 -3.5922351e+000  1.9227043e-001
C006-005 -1.0624789e+001 -3.2738888e+000  1.6303240e-001
C006-006 -1.0807285e+001 -2.9630601e+000  8.7633714e-002
C006-007 -1.1007913e+001 -2.6598938e+000 -3.0863399e-002
C006-008 -1.1215219e+001 -2.3482008e+000 -1.3635549e-001
C006-009 -1.1438461e+001 -2.0321128e+000 -2.4492396e-001
C007-001 -1.1763082e+001 -1.9057391e+000 -2.8370976e-001
C007-002 -1.2065684e+001 -1.7557620e+000 -2.9995677e-001
C007-003 -1.2344041e+001 -1.5797496e+000 -2.5802958e-001
C007-004 -1.2595497e+001 -1.3928965e+000 -2.3039380e-001
C007-005 -1.2822578e+001 -1.1955639e+000 -2.3050073e-001
C007-006 -1.3027740e+001 -9.8621792e-001 -2.5026780e-001
C007-007 -1.3202758e+001 -7.5535262e-001 -2.3131360e-001
C007-008 -1.3350345e+001 -5.0778991e-001 -2.1026176e-001
C008-001 -1.3324827e+001 -1.4770603e-001 -3.1730992e-001
C008-002 -1.3174301e+001 -5.9273399e-002 -4.2901376e-001
C008-003 -1.3016543e+001  2.4398936e-002 -5.2019310e-001
C008-004 -1.2850590e+001  1.0417205e-001 -5.9080780e-001
C008-005 -1.2675076e+001  1.7848362e-001 -6.4670563e-001
C008-006 -1.2480009e+001  2.4271865e-001 -7.0855284e-001
C008-007 -1.2193873e+001  2.9418051e-001 -8.5706258e-001
C008-008 -1.1968230e+001  4.1757503e-001 -7.5594091e-001
C008-009 -1.1900596e+001  4.8269770e-001 -5.7374835e-001
C009-001 -1.1830086e+001  6.0356814e-001 -4.2050073e-001
C009-002 -1.1738200e+001  7.3161364e-001 -3.1289256e-001
C009-003 -1.1651752e+001  8.5999596e-001 -2.2977425e-001
C009-004 -1.1565551e+001  9.9080318e-001 -1.7174631e-001
C009-005 -1.1476107e+001  1.1251045e+000 -1.4250474e-001
C009-006 -1.1386075e+001  1.2657681e+000 -1.3342370e-001
C009-007 -1.1284784e+001  1.4034138e+000 -1.7923710e-001
C009-008 -1.1183068e+001  1.5448698e+000 -2.4839617e-001
C010-001 -1.0719786e+001  1.5814329e+000 -2.7979153e-001
C010-002 -1.0351675e+001  1.3961903e+000 -3.1219041e-001
C010-003 -9.9931393e+000  1.2065867e+000 -3.6155066e-001
C010-004 -9.6357975e+000  1.0291619e+000 -4.0013081e-001
C010-005 -9.2781868e+000  8.5704547e-001 -4.3647358e-001
C010-006 -8.9106531e+000  6.9765812e-001 -4.5176440e-001
C010-007 -8.5375118e+000  5.4362285e-001 -4.5882097e-001
C010-008 -8.1617861e+000  3.9185226e-001 -4.6436137e-001
C010-009 -7.7838740e+000  2.4280728e-001 -4.6772087e-001
C011-001 -7.3653326e+000  8.5075513e-002 -4.6115476e-001
C011-002 -6.9601760e+000 -5.6619983e-002 -4.4742304e-001
C011-003 -6.5680475e+000 -1.9434452e-001 -4.4794509e-001
C011-004 -6.1969643e+000 -3.4422988e-001 -5.0242794e-001
C011-005 -5.8437691e+000 -5.0371403e-001 -6.0433233e-001
C011-006 -5.5180349e+000 -6.7855430e-001 -7.7227563e-001
C011-007 -5.2236228e+000 -8.6641300e-001 -1.0025290e+000
C011-008 -4.9469075e+000 -1.0607678e+000 -1.2734777e+000
