# Supplementary material for: Deciphering the influence of evolutionary legacy and functional constraints on the patella: an example in modern rhinoceroses amongst perissodactyls
Source: PeerJ. 2024 Oct 25;12:e18067. doi: 10.7717/peerj.18067 (PMC11514768; doi:10.7717/peerj.18067)
Supplement: Supplemental Information 9 — For each specimen, the dataset is composed of the coordinates of the 6 anatomical landmarks and 103 curve sliding semi-landmarks. The template (C. simum AMNH M-51854) is composed in addition of 461 surface sliding semi-landmarks. [file peerj-12-18067-s009.zip › Rhinoceros_unicornis_M54454_Patella.pts]

Version 1.0
109
S000  1.2973882e+001  2.3066624e-001 -9.4260693e-001
S001  7.0083189e+000 -1.1695155e+000  1.8001727e+000
S002  1.1019758e+001 -4.9834652e+000  1.5128317e+000
S003  1.5885027e+001 -1.8343990e+000 -2.7260590e-001
S004  1.7644306e+001 -8.0955571e-001  9.6704614e-001
S005  1.1818727e+001 -6.8520823e+000  2.1055269e+000
C000-001  1.2957002e+001  5.8633822e-001 -8.0412591e-001
C000-002  1.2886884e+001  9.0536797e-001 -6.0028642e-001
C000-003  1.2771436e+001  1.1864177e+000 -3.6952895e-001
C000-004  1.2612596e+001  1.3841287e+000 -7.8291893e-002
C000-005  1.2412287e+001  1.5993197e+000  1.6373953e-001
C000-006  1.2168303e+001  1.7877810e+000  4.1128227e-001
C000-007  1.1880111e+001  1.9592682e+000  6.5815920e-001
C000-008  1.1547775e+001  2.1047957e+000  9.1214687e-001
C000-009  1.1170800e+001  2.2571807e+000  1.1512256e+000
C001-001  1.0728106e+001  2.3658223e+000  1.3088940e+000
C001-002  1.0295907e+001  2.4353101e+000  1.4644564e+000
C001-003  9.8729687e+000  2.4702284e+000  1.6113052e+000
C001-004  9.4571648e+000  2.4690747e+000  1.7483172e+000
C001-005  9.0413246e+000  2.4370744e+000  1.8674796e+000
C001-006  8.6213303e+000  2.3650301e+000  1.9782248e+000
C001-007  8.1676216e+000  2.2674992e+000  2.0621676e+000
C001-008  7.7889166e+000  2.0595963e+000  2.2323267e+000
C001-009  7.5082579e+000  1.7841369e+000  2.4343770e+000
C002-001  7.3246465e+000  1.4125239e+000  2.5742404e+000
C002-002  7.1794920e+000  1.0385982e+000  2.6580577e+000
C002-003  6.9808784e+000  7.2695303e-001  2.6623156e+000
C002-004  6.8065968e+000  4.3626034e-001  2.6157060e+000
C002-005  6.6970201e+000  1.3502145e-001  2.5273976e+000
C002-006  6.6736922e+000 -1.8909445e-001  2.4029799e+000
C002-007  6.6946878e+000 -5.1949567e-001  2.2267613e+000
C002-008  6.7999592e+000 -8.5915911e-001  2.0177333e+000
C003-001  7.1542683e+000 -1.3859866e+000  1.7926171e+000
C003-002  7.3109198e+000 -1.5790182e+000  1.8160621e+000
C003-003  7.4633641e+000 -1.7591850e+000  1.8599445e+000
C003-004  7.6222072e+000 -1.9130118e+000  1.9317873e+000
C003-005  7.7823009e+000 -2.0448415e+000  2.0275228e+000
C003-006  7.9403439e+000 -2.1612160e+000  2.1446354e+000
C003-007  8.0967407e+000 -2.2634575e+000  2.2834177e+000
C003-008  8.2461872e+000 -2.3644009e+000  2.4419258e+000
C003-009  8.3901348e+000 -2.4602611e+000  2.6227040e+000
C004-001  8.5523434e+000 -2.5680923e+000  2.8023407e+000
C004-002  8.7214746e+000 -2.6820443e+000  2.9493020e+000
C004-003  8.8810110e+000 -2.8277915e+000  3.0626118e+000
C004-004  9.0373449e+000 -2.9935358e+000  3.1429665e+000
C004-005  9.2026587e+000 -3.1673408e+000  3.1901717e+000
C004-006  9.3481073e+000 -3.3762751e+000  3.2033596e+000
C004-007  9.4970417e+000 -3.5976856e+000  3.1820705e+000
C004-008  9.6661243e+000 -3.8241057e+000  3.1319046e+000
C004-009  9.8216667e+000 -4.0777969e+000  3.0466518e+000
C005-001  9.9444962e+000 -4.2632408e+000  2.8872871e+000
C005-002  1.0071394e+001 -4.4263997e+000  2.7255349e+000
C005-003  1.0192128e+001 -4.5701761e+000  2.5558188e+000
C005-004  1.0334314e+001 -4.6890984e+000  2.3943746e+000
C005-005  1.0466721e+001 -4.7896328e+000  2.2229810e+000
C005-006  1.0599960e+001 -4.8695412e+000  2.0476289e+000
C005-007  1.0730079e+001 -4.9293756e+000  1.8645631e+000
C005-008  1.0874132e+001 -4.9669962e+000  1.6893789e+000
C006-001  1.1219962e+001 -4.8335943e+000  1.3043145e+000
C006-002  1.1433775e+001 -4.6644654e+000  1.1111205e+000
C006-003  1.1680547e+001 -4.4822268e+000  9.9737769e-001
C006-004  1.1930509e+001 -4.2863531e+000  9.0474653e-001
C006-005  1.2191671e+001 -4.0785093e+000  8.7893486e-001
C006-006  1.2456823e+001 -3.8514531e+000  8.8123369e-001
C006-007  1.2728736e+001 -3.6013255e+000  8.9719474e-001
C006-008  1.3010305e+001 -3.3350253e+000  8.7344933e-001
C006-009  1.3302370e+001 -3.0765827e+000  8.0360579e-001
C007-001  1.3709722e+001 -3.0209863e+000  7.6501572e-001
C007-002  1.4092952e+001 -2.9565964e+000  6.6050333e-001
C007-003  1.4430643e+001 -2.8861959e+000  5.0349998e-001
C007-004  1.4717618e+001 -2.8058023e+000  3.0123603e-001
C007-005  1.4990711e+001 -2.6803775e+000  1.4171955e-001
C007-006  1.5244505e+001 -2.5191934e+000 -5.3576455e-003
C007-007  1.5483735e+001 -2.3199327e+000 -1.2512672e-001
C007-008  1.5701042e+001 -2.0895154e+000 -2.5542146e-001
C008-001  1.5810985e+001 -1.6238956e+000 -2.7581623e-001
C008-002  1.5719359e+001 -1.4243839e+000 -2.8712082e-001
C008-003  1.5604905e+001 -1.2423835e+000 -2.8121668e-001
C008-004  1.5469347e+001 -1.0765525e+000 -2.6723841e-001
C008-005  1.5312127e+001 -9.2881113e-001 -2.4041538e-001
C008-006  1.5134796e+001 -7.9725480e-001 -2.0348355e-001
C008-007  1.4939192e+001 -6.7793047e-001 -1.6344149e-001
C008-008  1.4725300e+001 -5.6431061e-001 -1.4554572e-001
C008-009  1.4488703e+001 -4.6689358e-001 -1.2754212e-001
C009-001  1.4256079e+001 -4.7167298e-001 -1.1507775e-001
C009-002  1.4009001e+001 -4.3900755e-001 -2.1145551e-001
C009-003  1.3848551e+001 -4.0285560e-001 -3.9653409e-001
C009-004  1.3714321e+001 -3.5358101e-001 -5.4927891e-001
C009-005  1.3591140e+001 -2.8409931e-001 -6.8274373e-001
C009-006  1.3458121e+001 -1.8814786e-001 -7.9540128e-001
C009-007  1.3299949e+001 -6.4767770e-002 -8.7694359e-001
C009-008  1.3132465e+001  7.8961022e-002 -9.3072540e-001
C010-001  1.2659554e+001  1.2637033e-001 -9.4467080e-001
C010-002  1.2327359e+001 -2.0616360e-005 -8.2701397e-001
C010-003  1.2000873e+001 -1.1604570e-001 -6.8016332e-001
C010-004  1.1676309e+001 -2.1925703e-001 -5.3196579e-001
C010-005  1.1342882e+001 -3.1405738e-001 -4.0244031e-001
C010-006  1.1000834e+001 -4.0233046e-001 -2.7897421e-001
C010-007  1.0646044e+001 -4.8630747e-001 -1.6896570e-001
C010-008  1.0280028e+001 -5.6580728e-001 -6.9794625e-002
C010-009  9.9049072e+000 -6.3982934e-001  1.5890738e-002
C011-001  9.5669537e+000 -7.4700451e-001  7.7284165e-002
C011-002  9.2297859e+000 -8.4152830e-001  1.4349900e-001
C011-003  8.8904829e+000 -9.2799258e-001  2.0698184e-001
C011-004  8.5522795e+000 -1.0055349e+000  3.0526808e-001
C011-005  8.2089615e+000 -1.0772521e+000  4.3955848e-001
C011-006  7.8725753e+000 -1.1349607e+000  6.5517718e-001
C011-007  7.5140676e+000 -1.1942514e+000  9.0375400e-001
C011-008  7.2772031e+000 -1.1772583e+000  1.3624099e+000
