# Supplementary material for: Deciphering the influence of evolutionary legacy and functional constraints on the patella: an example in modern rhinoceroses amongst perissodactyls
Source: PeerJ. 2024 Oct 25;12:e18067. doi: 10.7717/peerj.18067 (PMC11514768; doi:10.7717/peerj.18067)
Supplement: Supplemental Information 9 — For each specimen, the dataset is composed of the coordinates of the 6 anatomical landmarks and 103 curve sliding semi-landmarks. The template (C. simum AMNH M-51854) is composed in addition of 461 surface sliding semi-landmarks. [file peerj-12-18067-s009.zip › Tapirus_bairdii_MVZ_141173_Patella.pts]

Version 1.0
109
S000  1.8456464e+000 -7.6881444e-001  1.6541386e-001
S001 -1.2194633e-002  2.9684548e+000 -9.5802546e-002
S002 -2.8206897e-001  1.4834445e+000 -1.4729283e+000
S003  1.5146763e+000 -1.3202474e+000 -4.5754123e-001
S004  1.7094707e-001 -2.9597924e+000  2.8972721e-001
S005 -4.1799712e-001  1.9110809e-001 -1.8382320e+000
C000-001  1.7980256e+000 -8.5340154e-001  4.7313631e-001
C000-002  1.7440214e+000 -8.9424664e-001  7.4845356e-001
C000-003  1.6733474e+000 -8.9455628e-001  9.9156505e-001
C000-004  1.6024561e+000 -8.4895736e-001  1.2025969e+000
C000-005  1.5315858e+000 -7.5618929e-001  1.3825884e+000
C000-006  1.4640886e+000 -6.1340362e-001  1.5324740e+000
C000-007  1.3822920e+000 -4.2810103e-001  1.6501266e+000
C000-008  1.2635990e+000 -2.1395707e-001  1.7319047e+000
C000-009  1.1155767e+000  2.9570255e-002  1.7789332e+000
C001-001  9.7047997e-001  2.2609344e-001  1.7882714e+000
C001-002  8.4244108e-001  4.2878303e-001  1.7861141e+000
C001-003  7.2086787e-001  6.3132733e-001  1.7692772e+000
C001-004  6.1093873e-001  8.3644915e-001  1.7399257e+000
C001-005  5.2314717e-001  1.0509257e+000  1.7072576e+000
C001-006  4.6914274e-001  1.2873502e+000  1.6856271e+000
C001-007  3.8672635e-001  1.5008531e+000  1.6177593e+000
C001-008  3.0059689e-001  1.6994945e+000  1.5205586e+000
C001-009  2.3710212e-001  1.9079168e+000  1.4219227e+000
C002-001  1.1957508e-001  2.0977645e+000  1.3315449e+000
C002-002  2.0070143e-002  2.2644579e+000  1.2181286e+000
C002-003 -6.3720979e-002  2.3964708e+000  1.0704677e+000
C002-004 -1.1955512e-001  2.5195193e+000  9.1106874e-001
C002-005 -1.4382802e-001  2.6475024e+000  7.4888134e-001
C002-006 -1.4059477e-001  2.7712018e+000  5.7192826e-001
C002-007 -1.0507217e-001  2.9038360e+000  3.7772235e-001
C002-008 -5.3324502e-002  2.9933586e+000  1.4578049e-001
C003-001 -3.0712968e-002  2.9625857e+000 -1.6175660e-001
C003-002 -5.3115569e-002  2.9476156e+000 -2.2779439e-001
C003-003 -7.9048388e-002  2.9149861e+000 -2.8458208e-001
C003-004 -1.0549581e-001  2.8719280e+000 -3.3254492e-001
C003-005 -1.3195322e-001  2.8204696e+000 -3.7283036e-001
C003-006 -1.5981299e-001  2.7668469e+000 -4.1452482e-001
C003-007 -1.8966766e-001  2.7087061e+000 -4.5652169e-001
C003-008 -2.2131458e-001  2.6436381e+000 -4.9612015e-001
C003-009 -2.5630036e-001  2.5809898e+000 -5.4360902e-001
C004-001 -2.8136468e-001  2.5323956e+000 -5.8038861e-001
C004-002 -3.0619806e-001  2.4759488e+000 -6.1592239e-001
C004-003 -3.3139971e-001  2.4151640e+000 -6.5402067e-001
C004-004 -3.5713559e-001  2.3539762e+000 -6.9987017e-001
C004-005 -3.8312984e-001  2.2884383e+000 -7.4844724e-001
C004-006 -4.0932581e-001  2.2158279e+000 -7.9661345e-001
C004-007 -4.3575114e-001  2.1387250e+000 -8.4809923e-001
C004-008 -4.6216029e-001  2.0544834e+000 -9.0083891e-001
C004-009 -4.9015141e-001  1.9882193e+000 -9.7715837e-001
C005-001 -4.8678452e-001  1.9236726e+000 -1.0450212e+000
C005-002 -4.7816989e-001  1.8610777e+000 -1.1091470e+000
C005-003 -4.6580276e-001  1.8067552e+000 -1.1758151e+000
C005-004 -4.4846922e-001  1.7535107e+000 -1.2388196e+000
C005-005 -4.2548862e-001  1.6983963e+000 -1.2949674e+000
C005-006 -3.9722162e-001  1.6429708e+000 -1.3455224e+000
C005-007 -3.6382714e-001  1.5900789e+000 -1.3938693e+000
C005-008 -3.2460466e-001  1.5396962e+000 -1.4405386e+000
C006-001 -1.7562248e-001  1.2920787e+000 -1.5277233e+000
C006-002 -8.3274290e-002  1.1011906e+000 -1.5695679e+000
C006-003 -7.4327141e-003  9.0670121e-001 -1.5908973e+000
C006-004  7.3088586e-002  7.2065121e-001 -1.6127255e+000
C006-005  1.4610745e-001  5.2989638e-001 -1.6188486e+000
C006-006  1.9858733e-001  3.2896402e-001 -1.5992504e+000
C006-007  2.3074143e-001  1.2042684e-001 -1.5559586e+000
C006-008  2.2315550e-001 -9.0041071e-002 -1.4660199e+000
C006-009  2.2286516e-001 -3.0267170e-001 -1.3786319e+000
C007-001  3.2376748e-001 -5.0796676e-001 -1.2785646e+000
C007-002  4.5367038e-001 -6.9815636e-001 -1.2042407e+000
C007-003  5.9641254e-001 -8.6089623e-001 -1.1325432e+000
C007-004  7.4139249e-001 -9.9732560e-001 -1.0481870e+000
C007-005  8.8831061e-001 -1.1095202e+000 -9.5071822e-001
C007-006  1.0302112e+000 -1.1999904e+000 -8.3017766e-001
C007-007  1.1846660e+000 -1.2637848e+000 -7.1179509e-001
C007-008  1.3418772e+000 -1.3031352e+000 -5.8152682e-001
C008-001  1.5539740e+000 -1.3089943e+000 -4.1711381e-001
C008-002  1.5859447e+000 -1.2919006e+000 -3.7616906e-001
C008-003  1.6168942e+000 -1.2715164e+000 -3.4090242e-001
C008-004  1.6455735e+000 -1.2474483e+000 -3.0912527e-001
C008-005  1.6716390e+000 -1.2193979e+000 -2.8025210e-001
C008-006  1.6922740e+000 -1.1861955e+000 -2.5285548e-001
C008-007  1.7072462e+000 -1.1479957e+000 -2.2715200e-001
C008-008  1.7190030e+000 -1.1055744e+000 -2.0432086e-001
C008-009  1.7267507e+000 -1.0587217e+000 -1.8398279e-001
C009-001  1.7350816e+000 -1.0062548e+000 -1.6147995e-001
C009-002  1.7454699e+000 -9.5889872e-001 -1.3522609e-001
C009-003  1.7575006e+000 -9.1659302e-001 -1.0517946e-001
C009-004  1.7707186e+000 -8.7930757e-001 -7.1107879e-002
C009-005  1.7870497e+000 -8.4679693e-001 -3.3912588e-002
C009-006  1.8060005e+000 -8.1893259e-001  7.1017127e-003
C009-007  1.8205442e+000 -7.9670078e-001  5.5155937e-002
C009-008  1.8343852e+000 -7.7982211e-001  1.0800832e-001
C010-001  1.7513686e+000 -5.7214624e-001  1.5343788e-001
C010-002  1.6402981e+000 -3.7713456e-001  1.4243785e-001
C010-003  1.5231824e+000 -1.8353528e-001  1.3127981e-001
C010-004  1.4200025e+000  1.7563218e-002  1.1600654e-001
C010-005  1.3179930e+000  2.2112083e-001  9.9073984e-002
C010-006  1.2076333e+000  4.2339414e-001  8.2666405e-002
C010-007  1.1121405e+000  6.3557661e-001  6.1465211e-002
C010-008  1.0259829e+000  8.5432440e-001  3.6631782e-002
C010-009  9.6517789e-001  1.0808280e+000  4.6677901e-003
C011-001  9.0658617e-001  1.3059740e+000 -2.6594203e-002
C011-002  8.6017537e-001  1.5309644e+000 -5.8761187e-002
C011-003  8.2779014e-001  1.7540503e+000 -9.0444766e-002
C011-004  7.8157055e-001  1.9744384e+000 -1.1612287e-001
C011-005  7.1260768e-001  2.1956525e+000 -1.3464212e-001
C011-006  6.0252672e-001  2.4164531e+000 -1.4319231e-001
C011-007  4.6828347e-001  2.6516776e+000 -1.4594379e-001
C011-008  2.4144834e-001  2.8337801e+000 -1.2670748e-001
