# Supplementary material for: Deciphering the influence of evolutionary legacy and functional constraints on the patella: an example in modern rhinoceroses amongst perissodactyls
Source: PeerJ. 2024 Oct 25;12:e18067. doi: 10.7717/peerj.18067 (PMC11514768; doi:10.7717/peerj.18067)
Supplement: Supplemental Information 9 — For each specimen, the dataset is composed of the coordinates of the 6 anatomical landmarks and 103 curve sliding semi-landmarks. The template (C. simum AMNH M-51854) is composed in addition of 461 surface sliding semi-landmarks. [file peerj-12-18067-s009.zip › Tapirus_indicus_1931_528_Patella.pts]

Version 1.0
109
S000 -3.5633180e+000 -5.2012200e+000 -3.4218378e+000
S001 -4.4393339e+000 -3.5717699e-001 -3.1796794e+000
S002 -4.3285360e+000 -1.6765630e+000 -1.1682522e+000
S003 -3.3016713e+000 -5.2644234e+000 -2.1572144e+000
S004 -1.0295972e+000 -5.8069034e+000 -9.5065057e-001
S005 -3.4386013e+000 -3.4323523e+000 -5.2908421e-001
C000-001 -3.3755562e+000 -5.1932044e+000 -3.6318669e+000
C000-002 -3.0401721e+000 -5.0907288e+000 -3.6981716e+000
C000-003 -2.8033040e+000 -4.9817476e+000 -3.7879350e+000
C000-004 -2.6226678e+000 -4.8489170e+000 -3.8895211e+000
C000-005 -2.4772773e+000 -4.6861753e+000 -3.9754326e+000
C000-006 -2.3700032e+000 -4.4939260e+000 -4.0515561e+000
C000-007 -2.2995553e+000 -4.2714176e+000 -4.1159058e+000
C000-008 -2.2651508e+000 -4.0176840e+000 -4.1683893e+000
C000-009 -2.2829344e+000 -3.7428584e+000 -4.2544808e+000
C001-001 -2.2883651e+000 -3.4695430e+000 -4.2590308e+000
C001-002 -2.3108799e+000 -3.1947260e+000 -4.2612038e+000
C001-003 -2.3477311e+000 -2.9152424e+000 -4.2402139e+000
C001-004 -2.4040756e+000 -2.6358740e+000 -4.2223601e+000
C001-005 -2.4785774e+000 -2.3551390e+000 -4.2031336e+000
C001-006 -2.5729363e+000 -2.0695050e+000 -4.2056441e+000
C001-007 -2.6877198e+000 -1.7721212e+000 -4.2194324e+000
C001-008 -2.8145475e+000 -1.4871638e+000 -4.1526132e+000
C001-009 -2.9526825e+000 -1.2212353e+000 -4.0569100e+000
C002-001 -3.0812771e+000 -1.0820719e+000 -3.9766531e+000
C002-002 -3.2207391e+000 -9.4633633e-001 -3.9062378e+000
C002-003 -3.3687189e+000 -8.2108361e-001 -3.8319268e+000
C002-004 -3.5253177e+000 -7.1176398e-001 -3.7431612e+000
C002-005 -3.6905270e+000 -6.1699730e-001 -3.6432400e+000
C002-006 -3.8655343e+000 -5.3175884e-001 -3.5402901e+000
C002-007 -4.0713592e+000 -4.2682076e-001 -3.4647942e+000
C002-008 -4.2752385e+000 -3.6499703e-001 -3.3379393e+000
C003-001 -4.4684696e+000 -3.7947521e-001 -3.0883152e+000
C003-002 -4.4749961e+000 -4.1046131e-001 -2.9926047e+000
C003-003 -4.4778695e+000 -4.3610173e-001 -2.8958206e+000
C003-004 -4.4623446e+000 -4.6620443e-001 -2.8015423e+000
C003-005 -4.4428182e+000 -4.9188700e-001 -2.7047865e+000
C003-006 -4.4100986e+000 -5.1968986e-001 -2.6088698e+000
C003-007 -4.3766232e+000 -5.4114509e-001 -2.5063229e+000
C003-008 -4.3364210e+000 -5.5976534e-001 -2.4001944e+000
C003-009 -4.2995358e+000 -5.6366599e-001 -2.2875395e+000
C004-001 -4.2604136e+000 -5.6881136e-001 -2.1614707e+000
C004-002 -4.2237992e+000 -5.8632332e-001 -2.0429215e+000
C004-003 -4.1900563e+000 -6.1610919e-001 -1.9325216e+000
C004-004 -4.1590862e+000 -6.5774101e-001 -1.8308120e+000
C004-005 -4.1334205e+000 -7.0747089e-001 -1.7365974e+000
C004-006 -4.1379023e+000 -7.4286485e-001 -1.6361020e+000
C004-007 -4.1387177e+000 -7.9656893e-001 -1.5477406e+000
C004-008 -4.1421766e+000 -8.6088991e-001 -1.4680964e+000
C004-009 -4.1452131e+000 -9.3536103e-001 -1.3984798e+000
C005-001 -4.1606288e+000 -1.0047716e+000 -1.3553290e+000
C005-002 -4.1787925e+000 -1.0768369e+000 -1.3161380e+000
C005-003 -4.1882615e+000 -1.1560743e+000 -1.2845147e+000
C005-004 -4.2120419e+000 -1.2334399e+000 -1.2531987e+000
C005-005 -4.2354136e+000 -1.3149374e+000 -1.2270792e+000
C005-006 -4.2612662e+000 -1.3996724e+000 -1.2054445e+000
C005-007 -4.2908278e+000 -1.4876820e+000 -1.1883283e+000
C005-008 -4.3114624e+000 -1.5807543e+000 -1.1763858e+000
C006-001 -4.3326788e+000 -1.8956152e+000 -1.1501271e+000
C006-002 -4.2908773e+000 -2.1079917e+000 -1.1412743e+000
C006-003 -4.3397961e+000 -2.3391421e+000 -1.1179360e+000
C006-004 -4.3604712e+000 -2.5798492e+000 -1.0930287e+000
C006-005 -4.2994595e+000 -2.8123627e+000 -1.0777811e+000
C006-006 -4.1962295e+000 -3.0430086e+000 -1.0641792e+000
C006-007 -4.0557919e+000 -3.2731111e+000 -1.0475762e+000
C006-008 -3.9192150e+000 -3.5168145e+000 -1.0298864e+000
C006-009 -3.8032207e+000 -3.7784405e+000 -1.0303150e+000
C007-001 -3.7117589e+000 -4.0865855e+000 -1.0802226e+000
C007-002 -3.6266837e+000 -4.3587670e+000 -1.1477333e+000
C007-003 -3.5609248e+000 -4.6001601e+000 -1.2367749e+000
C007-004 -3.4847631e+000 -4.7966485e+000 -1.3392113e+000
C007-005 -3.3981681e+000 -4.9453163e+000 -1.4577191e+000
C007-006 -3.3210201e+000 -5.0555911e+000 -1.5986127e+000
C007-007 -3.2729309e+000 -5.1399870e+000 -1.7644560e+000
C007-008 -3.3062859e+000 -5.2348738e+000 -1.9535762e+000
C008-001 -3.3140461e+000 -5.2624092e+000 -2.2548146e+000
C008-002 -3.3473823e+000 -5.2718506e+000 -2.3470345e+000
C008-003 -3.3840599e+000 -5.2803984e+000 -2.4337902e+000
C008-004 -3.4223690e+000 -5.2867045e+000 -2.5148141e+000
C008-005 -3.4506776e+000 -5.2838364e+000 -2.5934401e+000
C008-006 -3.4745197e+000 -5.2753501e+000 -2.6687171e+000
C008-007 -3.4892402e+000 -5.2588425e+000 -2.7425642e+000
C008-008 -3.4987392e+000 -5.2367077e+000 -2.8138230e+000
C008-009 -3.5356295e+000 -5.2257390e+000 -2.8696725e+000
C009-001 -3.5589550e+000 -5.2228069e+000 -2.9422648e+000
C009-002 -3.5835066e+000 -5.2223740e+000 -3.0106161e+000
C009-003 -3.5951881e+000 -5.2188768e+000 -3.0781209e+000
C009-004 -3.6011596e+000 -5.2153735e+000 -3.1425729e+000
C009-005 -3.6037328e+000 -5.2124901e+000 -3.2039576e+000
C009-006 -3.5935829e+000 -5.2073240e+000 -3.2615335e+000
C009-007 -3.5891950e+000 -5.2053857e+000 -3.3173175e+000
C009-008 -3.5773783e+000 -5.2027249e+000 -3.3701925e+000
C010-001 -3.5845385e+000 -4.9376621e+000 -3.3760643e+000
C010-002 -3.6018114e+000 -4.6705303e+000 -3.3326020e+000
C010-003 -3.6842964e+000 -4.4167438e+000 -3.3202870e+000
C010-004 -3.7511554e+000 -4.1538963e+000 -3.3048770e+000
C010-005 -3.8163884e+000 -3.8866236e+000 -3.2924137e+000
C010-006 -3.8758695e+000 -3.6137187e+000 -3.2805426e+000
C010-007 -3.9465129e+000 -3.3389952e+000 -3.2766638e+000
C010-008 -4.0247822e+000 -3.0614150e+000 -3.2791302e+000
C010-009 -4.1320744e+000 -2.7914889e+000 -3.3018880e+000
C011-001 -4.2409496e+000 -2.5224619e+000 -3.3138621e+000
C011-002 -4.3990841e+000 -2.2834446e+000 -3.3641591e+000
C011-003 -4.5144458e+000 -2.0315356e+000 -3.3922977e+000
C011-004 -4.5947127e+000 -1.7701749e+000 -3.4030671e+000
C011-005 -4.6261830e+000 -1.5002466e+000 -3.3879356e+000
C011-006 -4.6294980e+000 -1.2241693e+000 -3.3600068e+000
C011-007 -4.5984826e+000 -9.4192040e-001 -3.3154562e+000
C011-008 -4.5470591e+000 -6.4635652e-001 -3.2612479e+000
