# Supplementary material for: Deciphering the influence of evolutionary legacy and functional constraints on the patella: an example in modern rhinoceroses amongst perissodactyls
Source: PeerJ. 2024 Oct 25;12:e18067. doi: 10.7717/peerj.18067 (PMC11514768; doi:10.7717/peerj.18067)
Supplement: Supplemental Information 9 — For each specimen, the dataset is composed of the coordinates of the 6 anatomical landmarks and 103 curve sliding semi-landmarks. The template (C. simum AMNH M-51854) is composed in addition of 461 surface sliding semi-landmarks. [file peerj-12-18067-s009.zip › Tapirus_indicus_NMB_8125_Patella.pts]

Version 1.0
109
S000 -2.2053571e+000 -5.9813339e-001 -1.7020038e+000
S001 -3.4006057e+000 -1.7234876e+000 -5.8710914e+000
S002 -1.3471575e+000 -2.7151093e+000 -5.3693948e+000
S003 -1.1098797e+000 -1.4314103e+000 -1.7234359e+000
S004 -1.2503624e+000 -3.1352348e+000 -4.2054939e-001
S005 -7.7097178e-001 -2.8823206e+000 -4.0937605e+000
C000-001 -2.4524572e+000 -6.5242034e-001 -1.5052434e+000
C000-002 -2.6919076e+000 -7.9919475e-001 -1.3410105e+000
C000-003 -2.9017756e+000 -9.6834052e-001 -1.2339109e+000
C000-004 -3.1043816e+000 -1.1077380e+000 -1.1841224e+000
C000-005 -3.2966459e+000 -1.2366141e+000 -1.1890811e+000
C000-006 -3.4939513e+000 -1.3384950e+000 -1.2451495e+000
C000-007 -3.6940513e+000 -1.4184440e+000 -1.3525258e+000
C000-008 -3.8833168e+000 -1.4932288e+000 -1.5139873e+000
C000-009 -4.0497680e+000 -1.5858305e+000 -1.7296236e+000
C001-001 -4.1389356e+000 -1.6388140e+000 -1.9426175e+000
C001-002 -4.2223525e+000 -1.6960561e+000 -2.1731272e+000
C001-003 -4.2989907e+000 -1.7578356e+000 -2.4218054e+000
C001-004 -4.3730359e+000 -1.8155843e+000 -2.6883488e+000
C001-005 -4.4481792e+000 -1.8637340e+000 -2.9723334e+000
C001-006 -4.5279627e+000 -1.8991042e+000 -3.2737622e+000
C001-007 -4.6155214e+000 -1.9209905e+000 -3.5933874e+000
C001-008 -4.6766992e+000 -1.9655666e+000 -3.9306958e+000
C001-009 -4.7338037e+000 -2.0045195e+000 -4.2844753e+000
C002-001 -4.7090130e+000 -2.0382154e+000 -4.5145440e+000
C002-002 -4.6252904e+000 -2.0783021e+000 -4.7286439e+000
C002-003 -4.5230479e+000 -2.0905240e+000 -4.9335890e+000
C002-004 -4.3841443e+000 -2.0965271e+000 -5.1151118e+000
C002-005 -4.2182593e+000 -2.0885253e+000 -5.2736444e+000
C002-006 -4.0480838e+000 -2.0329719e+000 -5.4390397e+000
C002-007 -3.8613198e+000 -1.9423794e+000 -5.6060505e+000
C002-008 -3.6502447e+000 -1.8279308e+000 -5.7651701e+000
C003-001 -3.3365531e+000 -1.7699609e+000 -5.9175277e+000
C003-002 -3.2706234e+000 -1.8230438e+000 -5.9506497e+000
C003-003 -3.2044487e+000 -1.8774041e+000 -5.9783115e+000
C003-004 -3.1376340e+000 -1.9338244e+000 -5.9995456e+000
C003-005 -3.0704854e+000 -1.9932868e+000 -6.0120368e+000
C003-006 -3.0028603e+000 -2.0550671e+000 -6.0172291e+000
C003-007 -2.9344091e+000 -2.1188626e+000 -6.0161877e+000
C003-008 -2.8649879e+000 -2.1847858e+000 -6.0089912e+000
C003-009 -2.7931981e+000 -2.2521172e+000 -6.0003595e+000
C004-001 -2.7341981e+000 -2.3212934e+000 -5.9969029e+000
C004-002 -2.6708386e+000 -2.3855307e+000 -5.9923716e+000
C004-003 -2.6040606e+000 -2.4451065e+000 -5.9831762e+000
C004-004 -2.5344005e+000 -2.4998212e+000 -5.9671698e+000
C004-005 -2.4608686e+000 -2.5496612e+000 -5.9483051e+000
C004-006 -2.3834527e+000 -2.5947275e+000 -5.9266958e+000
C004-007 -2.3018582e+000 -2.6349723e+000 -5.9032412e+000
C004-008 -2.2160158e+000 -2.6701753e+000 -5.8777843e+000
C004-009 -2.1269057e+000 -2.7006547e+000 -5.8473778e+000
C005-001 -2.0450757e+000 -2.6717796e+000 -5.8023510e+000
C005-002 -1.9620887e+000 -2.6507261e+000 -5.7544785e+000
C005-003 -1.8777547e+000 -2.6372914e+000 -5.7045650e+000
C005-004 -1.7945459e+000 -2.6324182e+000 -5.6489453e+000
C005-005 -1.7111771e+000 -2.6352968e+000 -5.5908966e+000
C005-006 -1.6227770e+000 -2.6441953e+000 -5.5370812e+000
C005-007 -1.5264251e+000 -2.6586099e+000 -5.4891272e+000
C005-008 -1.4292784e+000 -2.6810071e+000 -5.4375763e+000
C006-001 -1.2400110e+000 -2.6965117e+000 -5.1924634e+000
C006-002 -1.1410092e+000 -2.6755197e+000 -5.0148773e+000
C006-003 -1.0369694e+000 -2.6472228e+000 -4.8405614e+000
C006-004 -9.4541907e-001 -2.6148677e+000 -4.6552248e+000
C006-005 -8.6802197e-001 -2.5772216e+000 -4.4569173e+000
C006-006 -8.3958858e-001 -2.5522516e+000 -4.2327385e+000
C006-007 -8.5620946e-001 -2.5475562e+000 -3.9907930e+000
C006-008 -8.4901768e-001 -2.5157917e+000 -3.7498460e+000
C006-009 -8.4022588e-001 -2.4575684e+000 -3.4961636e+000
C007-001 -8.7388635e-001 -2.4044049e+000 -3.2222376e+000
C007-002 -8.7027550e-001 -2.3024383e+000 -2.9716806e+000
C007-003 -9.0034693e-001 -2.2166529e+000 -2.7362583e+000
C007-004 -9.3666214e-001 -2.1200919e+000 -2.5187330e+000
C007-005 -9.5607769e-001 -1.9999373e+000 -2.3238211e+000
C007-006 -9.7941625e-001 -1.8698804e+000 -2.1476364e+000
C007-007 -1.0140436e+000 -1.7327539e+000 -1.9885169e+000
C007-008 -1.0592270e+000 -1.5873944e+000 -1.8466998e+000
C008-001 -1.1474477e+000 -1.3469974e+000 -1.6805601e+000
C008-002 -1.1928308e+000 -1.2691424e+000 -1.6455444e+000
C008-003 -1.2429415e+000 -1.1969811e+000 -1.6190381e+000
C008-004 -1.2966591e+000 -1.1299232e+000 -1.6011062e+000
C008-005 -1.3538669e+000 -1.0678548e+000 -1.5916357e+000
C008-006 -1.4134018e+000 -1.0095092e+000 -1.5906653e+000
C008-007 -1.4785515e+000 -9.5808905e-001 -1.5974206e+000
C008-008 -1.5424819e+000 -9.0637052e-001 -1.6136088e+000
C008-009 -1.6067172e+000 -8.5601747e-001 -1.6400752e+000
C009-001 -1.6700656e+000 -8.1078297e-001 -1.6579756e+000
C009-002 -1.7348057e+000 -7.7014506e-001 -1.6730928e+000
C009-003 -1.8022426e+000 -7.3589730e-001 -1.6835325e+000
C009-004 -1.8699313e+000 -7.0569849e-001 -1.6911064e+000
C009-005 -1.9343238e+000 -6.7354935e-001 -1.7007294e+000
C009-006 -1.9993393e+000 -6.4359128e-001 -1.7082852e+000
C009-007 -2.0671930e+000 -6.2126625e-001 -1.7099277e+000
C009-008 -2.1365998e+000 -6.0794312e-001 -1.7065625e+000
C010-001 -2.2813702e+000 -6.7911530e-001 -1.9538200e+000
C010-002 -2.3572311e+000 -7.8700507e-001 -2.1921020e+000
C010-003 -2.4295588e+000 -8.9592743e-001 -2.4222820e+000
C010-004 -2.5002279e+000 -9.8037446e-001 -2.6526959e+000
C010-005 -2.5692141e+000 -1.0508391e+000 -2.8804948e+000
C010-006 -2.6371677e+000 -1.1046172e+000 -3.1064699e+000
C010-007 -2.7048624e+000 -1.1368620e+000 -3.3310955e+000
C010-008 -2.7702963e+000 -1.1612920e+000 -3.5506852e+000
C010-009 -2.8329029e+000 -1.1838504e+000 -3.7654786e+000
C011-001 -2.8754084e+000 -1.1668073e+000 -4.0528975e+000
C011-002 -2.9264181e+000 -1.1385062e+000 -4.3280449e+000
C011-003 -2.9822533e+000 -1.1115505e+000 -4.5886097e+000
C011-004 -3.0422554e+000 -1.1023480e+000 -4.8368506e+000
C011-005 -3.1066618e+000 -1.1340644e+000 -5.0743999e+000
C011-006 -3.1751819e+000 -1.2190492e+000 -5.2988505e+000
C011-007 -3.2490661e+000 -1.3390924e+000 -5.5132928e+000
C011-008 -3.3240147e+000 -1.5144765e+000 -5.7031722e+000
