# Supplementary material for: Deciphering the influence of evolutionary legacy and functional constraints on the patella: an example in modern rhinoceroses amongst perissodactyls
Source: PeerJ. 2024 Oct 25;12:e18067. doi: 10.7717/peerj.18067 (PMC11514768; doi:10.7717/peerj.18067)
Supplement: Supplemental Information 9 — For each specimen, the dataset is composed of the coordinates of the 6 anatomical landmarks and 103 curve sliding semi-landmarks. The template (C. simum AMNH M-51854) is composed in addition of 461 surface sliding semi-landmarks. [file peerj-12-18067-s009.zip › Tapirus_indicus_RBINS_1184D_Patella_Left_miroir.pts]

Version 1.0
109
S000  5.7303829e+000 -7.3442168e+000 -3.5684227e+001
S001  2.9059849e+000 -4.0234661e+000 -3.4146084e+001
S002  1.8209836e+000 -5.7617865e+000 -3.3805141e+001
S003  4.3035598e+000 -8.4866400e+000 -3.5144867e+001
S004  5.2116857e+000 -9.9366589e+000 -3.3426842e+001
S005  2.5954618e+000 -7.6838450e+000 -3.4038910e+001
C000-001  5.9232783e+000 -7.2995434e+000 -3.5532612e+001
C000-002  6.0838656e+000 -7.2617288e+000 -3.5345322e+001
C000-003  6.2021775e+000 -7.2217984e+000 -3.5138985e+001
C000-004  6.2817407e+000 -7.1576066e+000 -3.4932396e+001
C000-005  6.3260050e+000 -7.0635409e+000 -3.4728249e+001
C000-006  6.3421893e+000 -6.9307408e+000 -3.4530048e+001
C000-007  6.3441586e+000 -6.7441068e+000 -3.4343811e+001
C000-008  6.3082266e+000 -6.5405989e+000 -3.4149960e+001
C000-009  6.2100759e+000 -6.3466539e+000 -3.3936584e+001
C001-001  6.0260301e+000 -6.1530600e+000 -3.3842426e+001
C001-002  5.8398719e+000 -5.9666138e+000 -3.3754082e+001
C001-003  5.6552711e+000 -5.7819824e+000 -3.3673496e+001
C001-004  5.4820943e+000 -5.5898914e+000 -3.3606476e+001
C001-005  5.3155169e+000 -5.3950744e+000 -3.3550327e+001
C001-006  5.1628804e+000 -5.1899605e+000 -3.3511238e+001
C001-007  5.0084329e+000 -4.9895163e+000 -3.3477547e+001
C001-008  4.8581481e+000 -4.7882690e+000 -3.3453144e+001
C001-009  4.7031631e+000 -4.6011972e+000 -3.3423996e+001
C002-001  4.4961381e+000 -4.4639940e+000 -3.3380981e+001
C002-002  4.2814245e+000 -4.3596029e+000 -3.3358192e+001
C002-003  4.0718875e+000 -4.2683420e+000 -3.3370987e+001
C002-004  3.8695948e+000 -4.1863360e+000 -3.3419075e+001
C002-005  3.6716106e+000 -4.1170464e+000 -3.3500641e+001
C002-006  3.4866583e+000 -4.0278101e+000 -3.3625954e+001
C002-007  3.2902904e+000 -3.9670224e+000 -3.3784561e+001
C002-008  3.0889688e+000 -3.9979687e+000 -3.3948200e+001
C003-001  2.8516648e+000 -4.0545039e+000 -3.4141846e+001
C003-002  2.8061566e+000 -4.1062040e+000 -3.4127640e+001
C003-003  2.7627010e+000 -4.1608043e+000 -3.4114288e+001
C003-004  2.7126257e+000 -4.2124143e+000 -3.4105488e+001
C003-005  2.6656897e+000 -4.2709379e+000 -3.4095024e+001
C003-006  2.6241808e+000 -4.3370123e+000 -3.4081818e+001
C003-007  2.5766492e+000 -4.4033618e+000 -3.4071568e+001
C003-008  2.5319440e+000 -4.4758630e+000 -3.4059345e+001
C003-009  2.4767132e+000 -4.5459809e+000 -3.4055260e+001
C004-001  2.4260969e+000 -4.6152802e+000 -3.4019272e+001
C004-002  2.3798568e+000 -4.6839256e+000 -3.3983456e+001
C004-003  2.3295841e+000 -4.7455196e+000 -3.3954689e+001
C004-004  2.2874885e+000 -4.8097415e+000 -3.3923367e+001
C004-005  2.2357306e+000 -4.8623004e+000 -3.3902782e+001
C004-006  2.1844897e+000 -4.9117794e+000 -3.3884804e+001
C004-007  2.1424875e+000 -4.9647336e+000 -3.3864273e+001
C004-008  2.1040301e+000 -5.0161686e+000 -3.3845585e+001
C004-009  2.0694051e+000 -5.0655847e+000 -3.3829094e+001
C005-001  2.0049157e+000 -5.1386743e+000 -3.3804237e+001
C005-002  1.9497595e+000 -5.2128477e+000 -3.3784538e+001
C005-003  1.9037704e+000 -5.2877717e+000 -3.3770210e+001
C005-004  1.8584000e+000 -5.3590903e+000 -3.3766556e+001
C005-005  1.8231854e+000 -5.4328542e+000 -3.3768612e+001
C005-006  1.8033077e+000 -5.5113897e+000 -3.3772903e+001
C005-007  1.7970308e+000 -5.5931425e+000 -3.3780106e+001
C005-008  1.8041770e+000 -5.6769829e+000 -3.3789959e+001
C006-001  1.9234759e+000 -5.9275022e+000 -3.3882481e+001
C006-002  2.0479672e+000 -6.0954151e+000 -3.3941154e+001
C006-003  2.1445365e+000 -6.2646198e+000 -3.4019600e+001
C006-004  2.2148297e+000 -6.4323502e+000 -3.4121544e+001
C006-005  2.2954276e+000 -6.5999570e+000 -3.4221107e+001
C006-006  2.3909240e+000 -6.7687325e+000 -3.4317448e+001
C006-007  2.5105956e+000 -6.9400325e+000 -3.4397594e+001
C006-008  2.6626589e+000 -7.1130161e+000 -3.4415966e+001
C006-009  2.8060815e+000 -7.2847791e+000 -3.4434605e+001
C007-001  2.9624314e+000 -7.4547963e+000 -3.4412170e+001
C007-002  3.1081879e+000 -7.6222734e+000 -3.4478924e+001
C007-003  3.2658205e+000 -7.7759061e+000 -3.4523975e+001
C007-004  3.4245877e+000 -7.9209967e+000 -3.4594482e+001
C007-005  3.5990531e+000 -8.0507565e+000 -3.4651890e+001
C007-006  3.7630050e+000 -8.1770287e+000 -3.4764343e+001
C007-007  3.9301243e+000 -8.2927017e+000 -3.4896702e+001
C007-008  4.1029949e+000 -8.3963070e+000 -3.5044846e+001
C008-001  4.4020276e+000 -8.4599962e+000 -3.5182087e+001
C008-002  4.4981418e+000 -8.4280100e+000 -3.5219288e+001
C008-003  4.5927868e+000 -8.3904362e+000 -3.5255398e+001
C008-004  4.6836457e+000 -8.3474760e+000 -3.5296150e+001
C008-005  4.7695527e+000 -8.2994223e+000 -3.5343590e+001
C008-006  4.8501406e+000 -8.2465572e+000 -3.5397999e+001
C008-007  4.9315648e+000 -8.1872606e+000 -3.5447594e+001
C008-008  5.0082870e+000 -8.1229029e+000 -3.5503120e+001
C008-009  5.0818758e+000 -8.0530205e+000 -3.5561569e+001
C009-001  5.1410012e+000 -7.9801970e+000 -3.5615158e+001
C009-002  5.2093873e+000 -7.9056134e+000 -3.5649384e+001
C009-003  5.2771134e+000 -7.8305440e+000 -3.5679810e+001
C009-004  5.3432660e+000 -7.7524929e+000 -3.5707253e+001
C009-005  5.4160199e+000 -7.6744418e+000 -3.5719654e+001
C009-006  5.4956245e+000 -7.6001811e+000 -3.5714554e+001
C009-007  5.5753713e+000 -7.5268526e+000 -3.5700535e+001
C009-008  5.6475368e+000 -7.4294991e+000 -3.5706490e+001
C010-001  5.5734863e+000 -7.2274513e+000 -3.5545151e+001
C010-002  5.4136891e+000 -7.1029005e+000 -3.5412113e+001
C010-003  5.2512126e+000 -6.9577117e+000 -3.5299812e+001
C010-004  5.0860066e+000 -6.8060241e+000 -3.5192875e+001
C010-005  4.9171500e+000 -6.6535516e+000 -3.5081802e+001
C010-006  4.7469292e+000 -6.4779396e+000 -3.4998867e+001
C010-007  4.5724854e+000 -6.3010526e+000 -3.4910419e+001
C010-008  4.3897858e+000 -6.1248484e+000 -3.4801270e+001
C010-009  4.2173047e+000 -5.9093566e+000 -3.4775764e+001
C011-001  4.0453501e+000 -5.6727347e+000 -3.4772182e+001
C011-002  3.8761809e+000 -5.4468770e+000 -3.4741226e+001
C011-003  3.7193511e+000 -5.2230277e+000 -3.4712883e+001
C011-004  3.5755162e+000 -4.9979100e+000 -3.4688568e+001
C011-005  3.4366431e+000 -4.7762356e+000 -3.4645943e+001
C011-006  3.2997618e+000 -4.5553365e+000 -3.4583481e+001
C011-007  3.1602957e+000 -4.3546610e+000 -3.4471481e+001
C011-008  3.0274715e+000 -4.1839585e+000 -3.4315506e+001
