# Supplementary material for: Deciphering the influence of evolutionary legacy and functional constraints on the patella: an example in modern rhinoceroses amongst perissodactyls
Source: PeerJ. 2024 Oct 25;12:e18067. doi: 10.7717/peerj.18067 (PMC11514768; doi:10.7717/peerj.18067)
Supplement: Supplemental Information 9 — For each specimen, the dataset is composed of the coordinates of the 6 anatomical landmarks and 103 curve sliding semi-landmarks. The template (C. simum AMNH M-51854) is composed in addition of 461 surface sliding semi-landmarks. [file peerj-12-18067-s009.zip › Tapirus_indicus_RBINS_1184E_Patella_Left_miroir.pts]

Version 1.0
109
S000  6.1186428e+000 -5.1587110e+000 -2.7898365e+001
S001  2.9285924e+000 -2.3117681e+000 -2.6020861e+001
S002  2.3101306e+000 -4.3488064e+000 -2.5769001e+001
S003  5.1349492e+000 -6.6170959e+000 -2.7462379e+001
S004  6.3456793e+000 -8.0953808e+000 -2.5480957e+001
S005  3.2182069e+000 -6.1819201e+000 -2.6311218e+001
C000-001  6.3826423e+000 -5.0943742e+000 -2.7779659e+001
C000-002  6.6197610e+000 -5.0725479e+000 -2.7589813e+001
C000-003  6.8003817e+000 -5.0287490e+000 -2.7394497e+001
C000-004  6.9271359e+000 -4.9297042e+000 -2.7206110e+001
C000-005  6.9992323e+000 -4.8335910e+000 -2.6994034e+001
C000-006  7.0237021e+000 -4.6666446e+000 -2.6791372e+001
C000-007  6.9972863e+000 -4.4730039e+000 -2.6577698e+001
C000-008  6.9210706e+000 -4.2426481e+000 -2.6360069e+001
C000-009  6.7936416e+000 -3.9836428e+000 -2.6134731e+001
C001-001  6.6034217e+000 -3.7984180e+000 -2.6016367e+001
C001-002  6.4089937e+000 -3.6279058e+000 -2.5888056e+001
C001-003  6.2040730e+000 -3.4731886e+000 -2.5753975e+001
C001-004  5.9971695e+000 -3.3095813e+000 -2.5639172e+001
C001-005  5.7904358e+000 -3.1356947e+000 -2.5543011e+001
C001-006  5.5900955e+000 -2.9375675e+000 -2.5474834e+001
C001-007  5.3814559e+000 -2.7449367e+000 -2.5410776e+001
C001-008  5.1586590e+000 -2.5750620e+000 -2.5339729e+001
C001-009  4.9259224e+000 -2.4336343e+000 -2.5258987e+001
C002-001  4.6784210e+000 -2.3227417e+000 -2.5192537e+001
C002-002  4.4259071e+000 -2.2741079e+000 -2.5141634e+001
C002-003  4.1793284e+000 -2.2491999e+000 -2.5132837e+001
C002-004  3.9542167e+000 -2.2028344e+000 -2.5182789e+001
C002-005  3.7370446e+000 -2.1697297e+000 -2.5274805e+001
C002-006  3.5246317e+000 -2.1501818e+000 -2.5409662e+001
C002-007  3.3117256e+000 -2.1264608e+000 -2.5595789e+001
C002-008  3.0999355e+000 -2.1760349e+000 -2.5804235e+001
C003-001  2.8655126e+000 -2.3575664e+000 -2.6039825e+001
C003-002  2.8081453e+000 -2.4120166e+000 -2.6054365e+001
C003-003  2.7642522e+000 -2.4771450e+000 -2.6059099e+001
C003-004  2.7326913e+000 -2.5471885e+000 -2.6055672e+001
C003-005  2.7048903e+000 -2.6178682e+000 -2.6050407e+001
C003-006  2.6838784e+000 -2.6914260e+000 -2.6040823e+001
C003-007  2.6677282e+000 -2.7679501e+000 -2.6028141e+001
C003-008  2.6457317e+000 -2.8469272e+000 -2.6020393e+001
C003-009  2.6261244e+000 -2.9299471e+000 -2.6011955e+001
C004-001  2.6067364e+000 -3.0057838e+000 -2.5994783e+001
C004-002  2.5991340e+000 -3.0825047e+000 -2.5968571e+001
C004-003  2.5880766e+000 -3.1590850e+000 -2.5944542e+001
C004-004  2.5765572e+000 -3.2356584e+000 -2.5920393e+001
C004-005  2.5635259e+000 -3.3123169e+000 -2.5896772e+001
C004-006  2.5443044e+000 -3.3902364e+000 -2.5878260e+001
C004-007  2.5303965e+000 -3.4675407e+000 -2.5855198e+001
C004-008  2.5158780e+000 -3.5451212e+000 -2.5832516e+001
C004-009  2.5038795e+000 -3.6204262e+000 -2.5803186e+001
C005-001  2.4751656e+000 -3.7044280e+000 -2.5759102e+001
C005-002  2.4477866e+000 -3.7875116e+000 -2.5725706e+001
C005-003  2.4179733e+000 -3.8701720e+000 -2.5709551e+001
C005-004  2.3996952e+000 -3.9507937e+000 -2.5686462e+001
C005-005  2.3828034e+000 -4.0320983e+000 -2.5675606e+001
C005-006  2.3638575e+000 -4.1128664e+000 -2.5681295e+001
C005-007  2.3390768e+000 -4.1907258e+000 -2.5706850e+001
C005-008  2.3187850e+000 -4.2680445e+000 -2.5738230e+001
C006-001  2.3883388e+000 -4.4889083e+000 -2.5833281e+001
C006-002  2.5021942e+000 -4.6468124e+000 -2.5861803e+001
C006-003  2.6037953e+000 -4.7974663e+000 -2.5936361e+001
C006-004  2.7147558e+000 -4.9522290e+000 -2.6018669e+001
C006-005  2.8338220e+000 -5.1146126e+000 -2.6087309e+001
C006-006  2.9565628e+000 -5.2780633e+000 -2.6178556e+001
C006-007  3.0822024e+000 -5.4493837e+000 -2.6261875e+001
C006-008  3.2372935e+000 -5.5915418e+000 -2.6491610e+001
C006-009  3.3721614e+000 -5.7747922e+000 -2.6576603e+001
C007-001  3.5218949e+000 -5.9611773e+000 -2.6660479e+001
C007-002  3.6805108e+000 -6.1256008e+000 -2.6756908e+001
C007-003  3.8534732e+000 -6.2663999e+000 -2.6835804e+001
C007-004  4.0370097e+000 -6.3835897e+000 -2.6928938e+001
C007-005  4.2362595e+000 -6.4760146e+000 -2.7019857e+001
C007-006  4.4561267e+000 -6.5443010e+000 -2.7104731e+001
C007-007  4.6853433e+000 -6.5932102e+000 -2.7202139e+001
C007-008  4.9308019e+000 -6.6244779e+000 -2.7301130e+001
C008-001  5.2270718e+000 -6.5871716e+000 -2.7543610e+001
C008-002  5.3172798e+000 -6.5484204e+000 -2.7611635e+001
C008-003  5.4069195e+000 -6.5000014e+000 -2.7664436e+001
C008-004  5.4634485e+000 -6.4359498e+000 -2.7740526e+001
C008-005  5.5297060e+000 -6.3652773e+000 -2.7789732e+001
C008-006  5.5918193e+000 -6.2843094e+000 -2.7828142e+001
C008-007  5.6390233e+000 -6.1938167e+000 -2.7868931e+001
C008-008  5.6884503e+000 -6.0923324e+000 -2.7891172e+001
C008-009  5.7233691e+000 -5.9826889e+000 -2.7915211e+001
C009-001  5.7248054e+000 -5.8785639e+000 -2.7942793e+001
C009-002  5.7527657e+000 -5.7749901e+000 -2.7945776e+001
C009-003  5.7889552e+000 -5.6772890e+000 -2.7944654e+001
C009-004  5.8155465e+000 -5.5828085e+000 -2.7956810e+001
C009-005  5.8493710e+000 -5.4891090e+000 -2.7965546e+001
C009-006  5.9022732e+000 -5.4002490e+000 -2.7958467e+001
C009-007  5.9558854e+000 -5.3080392e+000 -2.7957111e+001
C009-008  6.0344853e+000 -5.2309871e+000 -2.7929535e+001
C010-001  5.9093685e+000 -4.9941115e+000 -2.7736988e+001
C010-002  5.7160468e+000 -4.8523822e+000 -2.7562557e+001
C010-003  5.5266337e+000 -4.7078681e+000 -2.7401829e+001
C010-004  5.3410001e+000 -4.5603342e+000 -2.7254782e+001
C010-005  5.1606569e+000 -4.4151692e+000 -2.7113829e+001
C010-006  4.9831610e+000 -4.2661896e+000 -2.6985159e+001
C010-007  4.8059244e+000 -4.0995822e+000 -2.6891314e+001
C010-008  4.6338801e+000 -3.9362631e+000 -2.6800650e+001
C010-009  4.4657526e+000 -3.7626719e+000 -2.6740309e+001
C011-001  4.2705503e+000 -3.5561299e+000 -2.6674358e+001
C011-002  4.0830879e+000 -3.3480220e+000 -2.6640999e+001
C011-003  3.9040279e+000 -3.1509717e+000 -2.6612379e+001
C011-004  3.7299969e+000 -2.9706161e+000 -2.6563826e+001
C011-005  3.5605919e+000 -2.8017561e+000 -2.6505638e+001
C011-006  3.3940687e+000 -2.6543748e+000 -2.6409889e+001
C011-007  3.2323205e+000 -2.5218141e+000 -2.6297945e+001
C011-008  3.0718729e+000 -2.3949196e+000 -2.6177975e+001
