# Supplementary material for: Deciphering the influence of evolutionary legacy and functional constraints on the patella: an example in modern rhinoceroses amongst perissodactyls
Source: PeerJ. 2024 Oct 25;12:e18067. doi: 10.7717/peerj.18067 (PMC11514768; doi:10.7717/peerj.18067)
Supplement: Supplemental Information 9 — For each specimen, the dataset is composed of the coordinates of the 6 anatomical landmarks and 103 curve sliding semi-landmarks. The template (C. simum AMNH M-51854) is composed in addition of 461 surface sliding semi-landmarks. [file peerj-12-18067-s009.zip › Tapirus_indicus_ZM_AC_1935_460.pts]

Version 1.0
109
S000  3.4124918e+000  5.4890714e+000  4.1643744e+000
S001  5.4090862e+000  1.0222265e+000  2.9737222e+000
S002  3.1290371e+000  7.5976312e-001  3.1942067e+000
S003  1.8702788e+000  5.0743694e+000  3.8623314e+000
S004  6.9885302e-001  5.6931496e+000  1.6829777e+000
S005  1.6586065e+000  2.2659559e+000  2.8095942e+000
C000-001  3.5243404e+000  5.7736745e+000  3.9245434e+000
C000-002  3.6685519e+000  6.0046244e+000  3.7295060e+000
C000-003  3.8095348e+000  6.1723161e+000  3.5266256e+000
C000-004  3.9103456e+000  6.2297249e+000  3.2846634e+000
C000-005  4.0481606e+000  6.2434273e+000  3.0896480e+000
C000-006  4.1812291e+000  6.1803021e+000  2.9005475e+000
C000-007  4.3059044e+000  6.0438547e+000  2.7216165e+000
C000-008  4.4994106e+000  5.8844895e+000  2.5800951e+000
C000-009  4.6835933e+000  5.6409307e+000  2.4388919e+000
C001-001  4.8073521e+000  5.4003491e+000  2.3049088e+000
C001-002  4.9810305e+000  5.1617179e+000  2.1973717e+000
C001-003  5.1743946e+000  4.9156804e+000  2.1230037e+000
C001-004  5.3390369e+000  4.6464529e+000  2.0527148e+000
C001-005  5.4601326e+000  4.3525147e+000  1.9701757e+000
C001-006  5.6204672e+000  4.0527401e+000  1.9301388e+000
C001-007  5.8077564e+000  3.7370818e+000  1.9153037e+000
C001-008  5.9558034e+000  3.3977938e+000  1.8851364e+000
C001-009  5.9906249e+000  3.0487616e+000  1.8412782e+000
C002-001  5.9320235e+000  2.7275269e+000  1.8498899e+000
C002-002  5.9003525e+000  2.4262080e+000  1.8912003e+000
C002-003  5.8651605e+000  2.1465700e+000  1.9604385e+000
C002-004  5.8207855e+000  1.8900174e+000  2.0578554e+000
C002-005  5.7240982e+000  1.6785816e+000  2.1825507e+000
C002-006  5.6338730e+000  1.4906251e+000  2.3359494e+000
C002-007  5.5131803e+000  1.3497480e+000  2.5143266e+000
C002-008  5.5364709e+000  1.1157700e+000  2.7385597e+000
C003-001  5.3586354e+000  9.6241415e-001  2.9575746e+000
C003-002  5.3042402e+000  9.0818757e-001  2.9394979e+000
C003-003  5.2469096e+000  8.5753578e-001  2.9217153e+000
C003-004  5.1874766e+000  8.0642217e-001  2.9089282e+000
C003-005  5.1204982e+000  7.6513660e-001  2.8922133e+000
C003-006  5.0465136e+000  7.3772901e-001  2.8673632e+000
C003-007  4.9700999e+000  7.0575726e-001  2.8510661e+000
C003-008  4.8881001e+000  6.8040580e-001  2.8326292e+000
C003-009  4.8007746e+000  6.6511750e-001  2.8101354e+000
C004-001  4.7222533e+000  6.4143610e-001  2.7769663e+000
C004-002  4.6388035e+000  6.1555666e-001  2.7497303e+000
C004-003  4.5506930e+000  6.0079020e-001  2.7158403e+000
C004-004  4.4577336e+000  5.7938910e-001  2.6895065e+000
C004-005  4.3599043e+000  5.5607039e-001  2.6670661e+000
C004-006  4.2571473e+000  5.3070927e-001  2.6489127e+000
C004-007  4.1496959e+000  4.9964300e-001  2.6395388e+000
C004-008  4.0372186e+000  4.6967569e-001  2.6311336e+000
C004-009  3.9204042e+000  4.3433842e-001  2.6308768e+000
C005-001  3.7981484e+000  4.2647800e-001  2.6501994e+000
C005-002  3.6832821e+000  4.3198842e-001  2.6801488e+000
C005-003  3.5781391e+000  4.4334513e-001  2.7248201e+000
C005-004  3.4846578e+000  4.5692825e-001  2.7850575e+000
C005-005  3.4019120e+000  4.7794530e-001  2.8576174e+000
C005-006  3.3263795e+000  5.1667148e-001  2.9370847e+000
C005-007  3.2574763e+000  5.7358575e-001  3.0237660e+000
C005-008  3.1907105e+000  6.5770698e-001  3.1085880e+000
C006-001  3.0346994e+000  1.0078769e+000  3.3189809e+000
C006-002  2.8932910e+000  1.3053378e+000  3.3089223e+000
C006-003  2.8092740e+000  1.5480385e+000  3.4072306e+000
C006-004  2.7004378e+000  1.7947918e+000  3.4170570e+000
C006-005  2.6012936e+000  2.0252836e+000  3.4151103e+000
C006-006  2.5126452e+000  2.2414677e+000  3.3960395e+000
C006-007  2.4382489e+000  2.4489772e+000  3.3949585e+000
C006-008  2.3697052e+000  2.6466630e+000  3.3847661e+000
C006-009  2.2962537e+000  2.8356080e+000  3.3848369e+000
C007-001  2.2524829e+000  3.0838737e+000  3.3738382e+000
C007-002  2.2014966e+000  3.3330619e+000  3.4007556e+000
C007-003  2.1521289e+000  3.5812368e+000  3.4418960e+000
C007-004  2.1055546e+000  3.8302033e+000  3.4761846e+000
C007-005  2.0592391e+000  4.0797367e+000  3.5216911e+000
C007-006  2.0117319e+000  4.3282351e+000  3.5898590e+000
C007-007  1.9699752e+000  4.5797243e+000  3.6523457e+000
C007-008  1.9191388e+000  4.8263135e+000  3.7559574e+000
C008-001  1.9438516e+000  5.1178088e+000  3.9157085e+000
C008-002  2.0258687e+000  5.1611581e+000  3.9545512e+000
C008-003  2.1061754e+000  5.2013006e+000  3.9923627e+000
C008-004  2.1881878e+000  5.2403502e+000  4.0218782e+000
C008-005  2.2648282e+000  5.2733483e+000  4.0600901e+000
C008-006  2.3412867e+000  5.3029284e+000  4.0964413e+000
C008-007  2.4185958e+000  5.3308539e+000  4.1265602e+000
C008-008  2.4959397e+000  5.3574643e+000  4.1512165e+000
C008-009  2.5724969e+000  5.3820477e+000  4.1729703e+000
C009-001  2.6660669e+000  5.4033294e+000  4.1951790e+000
C009-002  2.7597010e+000  5.4224358e+000  4.2112679e+000
C009-003  2.8530982e+000  5.4391437e+000  4.2214332e+000
C009-004  2.9456677e+000  5.4509454e+000  4.2299252e+000
C009-005  3.0383725e+000  5.4572020e+000  4.2391186e+000
C009-006  3.1329753e+000  5.4645090e+000  4.2381349e+000
C009-007  3.2295868e+000  5.4714170e+000  4.2297406e+000
C009-008  3.3253515e+000  5.4801722e+000  4.2066298e+000
C010-001  3.5045533e+000  5.2721591e+000  4.0226636e+000
C010-002  3.6185136e+000  5.0438347e+000  3.9228852e+000
C010-003  3.7273493e+000  4.8104210e+000  3.8224428e+000
C010-004  3.8389821e+000  4.5699744e+000  3.7336922e+000
C010-005  3.9543366e+000  4.3223562e+000  3.6581855e+000
C010-006  4.0713224e+000  4.0673213e+000  3.5920074e+000
C010-007  4.1964989e+000  3.8058953e+000  3.5475779e+000
C010-008  4.3230715e+000  3.5371935e+000  3.5120862e+000
C010-009  4.4501238e+000  3.2597988e+000  3.4833331e+000
C011-001  4.5982428e+000  2.9586139e+000  3.4921808e+000
C011-002  4.7499495e+000  2.6798532e+000  3.5152011e+000
C011-003  4.8944798e+000  2.4189110e+000  3.5299013e+000
C011-004  5.0326567e+000  2.1724856e+000  3.5329823e+000
C011-005  5.1617484e+000  1.9317310e+000  3.5121174e+000
C011-006  5.2708592e+000  1.6881306e+000  3.4460332e+000
C011-007  5.3470507e+000  1.4464093e+000  3.3240166e+000
C011-008  5.4074330e+000  1.2097508e+000  3.1703868e+000
