# Supplementary material for: Deciphering the influence of evolutionary legacy and functional constraints on the patella: an example in modern rhinoceroses amongst perissodactyls
Source: PeerJ. 2024 Oct 25;12:e18067. doi: 10.7717/peerj.18067 (PMC11514768; doi:10.7717/peerj.18067)
Supplement: Supplemental Information 9 — For each specimen, the dataset is composed of the coordinates of the 6 anatomical landmarks and 103 curve sliding semi-landmarks. The template (C. simum AMNH M-51854) is composed in addition of 461 surface sliding semi-landmarks. [file peerj-12-18067-s009.zip › Tapirus_pinchaque_1982_34_Patella.pts]

Version 1.0
109
S000 -9.1614330e-001 -2.3062329e+000 -2.0173292e+000
S001 -4.6580424e+000 -4.0490642e+000 -4.4945264e-001
S002 -4.3467174e+000 -2.3086829e+000 -1.2899542e-001
S003 -8.6054778e-001 -1.3594241e+000 -1.8717052e+000
S004 -1.2247982e+000 -7.8707188e-001 -3.8868089e+000
S005 -3.4998574e+000 -1.3540928e+000 -5.4501724e-001
C000-001 -9.1752571e-001 -2.4813089e+000 -2.1956339e+000
C000-002 -9.8449957e-001 -2.6235166e+000 -2.4051523e+000
C000-003 -1.0968078e+000 -2.7311044e+000 -2.5902956e+000
C000-004 -1.2232976e+000 -2.8397388e+000 -2.7363997e+000
C000-005 -1.3723904e+000 -2.9385529e+000 -2.8516440e+000
C000-006 -1.5243318e+000 -3.0624814e+000 -2.9408972e+000
C000-007 -1.6851913e+000 -3.2057405e+000 -3.0056081e+000
C000-008 -1.8512419e+000 -3.3784239e+000 -3.0355814e+000
C000-009 -2.0452485e+000 -3.5366683e+000 -3.0390587e+000
C001-001 -2.3152680e+000 -3.5574965e+000 -2.9781716e+000
C001-002 -2.5177879e+000 -3.6830831e+000 -2.8394904e+000
C001-003 -2.6746686e+000 -3.8435202e+000 -2.6975620e+000
C001-004 -2.8458693e+000 -3.9650364e+000 -2.5739057e+000
C001-005 -3.0061736e+000 -4.0830154e+000 -2.4517159e+000
C001-006 -3.1536851e+000 -4.2004604e+000 -2.3280594e+000
C001-007 -3.3189716e+000 -4.2880211e+000 -2.2063129e+000
C001-008 -3.4934337e+000 -4.3549252e+000 -2.0885694e+000
C001-009 -3.6409640e+000 -4.4364939e+000 -1.9667714e+000
C002-001 -3.7925026e+000 -4.5349426e+000 -1.7941865e+000
C002-002 -3.9864726e+000 -4.5555201e+000 -1.6472377e+000
C002-003 -4.1720719e+000 -4.4752655e+000 -1.4887924e+000
C002-004 -4.3126125e+000 -4.4040833e+000 -1.3205453e+000
C002-005 -4.4264107e+000 -4.3650126e+000 -1.1521100e+000
C002-006 -4.5260916e+000 -4.3348231e+000 -9.7919863e-001
C002-007 -4.6026139e+000 -4.2697477e+000 -7.9858005e-001
C002-008 -4.6477633e+000 -4.1705756e+000 -6.1781317e-001
C003-001 -4.6355886e+000 -3.9947069e+000 -3.9214450e-001
C003-002 -4.6139207e+000 -3.9330926e+000 -3.4849238e-001
C003-003 -4.5974116e+000 -3.8692837e+000 -3.1434643e-001
C003-004 -4.5860143e+000 -3.8037164e+000 -2.9012364e-001
C003-005 -4.5786152e+000 -3.7365139e+000 -2.7787095e-001
C003-006 -4.5781193e+000 -3.6681147e+000 -2.7088937e-001
C003-007 -4.5853200e+000 -3.5978625e+000 -2.6739967e-001
C003-008 -4.6016951e+000 -3.5254891e+000 -2.6604643e-001
C003-009 -4.6235704e+000 -3.4511464e+000 -2.7413690e-001
C004-001 -4.6347070e+000 -3.3901474e+000 -2.8872696e-001
C004-002 -4.6438751e+000 -3.3266509e+000 -3.0082166e-001
C004-003 -4.6547203e+000 -3.2610757e+000 -3.0440849e-001
C004-004 -4.6669621e+000 -3.1935370e+000 -2.9852560e-001
C004-005 -4.6721082e+000 -3.1232054e+000 -2.9651183e-001
C004-006 -4.6682811e+000 -3.0498161e+000 -3.0283678e-001
C004-007 -4.6609316e+000 -2.9739466e+000 -3.0858773e-001
C004-008 -4.6559572e+000 -2.8961849e+000 -3.0184534e-001
C004-009 -4.6469469e+000 -2.8158398e+000 -2.9451922e-001
C005-001 -4.6178899e+000 -2.7462959e+000 -2.8002730e-001
C005-002 -4.5891032e+000 -2.6809480e+000 -2.5971481e-001
C005-003 -4.5577836e+000 -2.6182959e+000 -2.4255650e-001
C005-004 -4.5249276e+000 -2.5578840e+000 -2.2826566e-001
C005-005 -4.4914641e+000 -2.5012822e+000 -2.1084185e-001
C005-006 -4.4572515e+000 -2.4497073e+000 -1.8496259e-001
C005-007 -4.4216971e+000 -2.4004972e+000 -1.5954161e-001
C005-008 -4.3848238e+000 -2.3526249e+000 -1.4347054e-001
C006-001 -4.1363249e+000 -2.2603106e+000 -1.9835119e-001
C006-002 -3.9099083e+000 -2.2088523e+000 -2.8797203e-001
C006-003 -3.7231097e+000 -2.1440022e+000 -4.3632141e-001
C006-004 -3.5680380e+000 -2.0682578e+000 -5.9326124e-001
C006-005 -3.4078104e+000 -1.9883134e+000 -7.3085111e-001
C006-006 -3.2475531e+000 -1.9031996e+000 -8.6382163e-001
C006-007 -3.0814397e+000 -1.8135970e+000 -9.8994750e-001
C006-008 -2.9082565e+000 -1.7188567e+000 -1.1034133e+000
C006-009 -2.7421846e+000 -1.6167811e+000 -1.2138609e+000
C007-001 -2.4892321e+000 -1.4658289e+000 -1.3076046e+000
C007-002 -2.2536273e+000 -1.3463526e+000 -1.4171326e+000
C007-003 -2.0247495e+000 -1.2571087e+000 -1.5077337e+000
C007-004 -1.8017560e+000 -1.1970513e+000 -1.5756342e+000
C007-005 -1.5941229e+000 -1.1689935e+000 -1.6532179e+000
C007-006 -1.3944421e+000 -1.1705183e+000 -1.7163342e+000
C007-007 -1.2044564e+000 -1.2021345e+000 -1.7717167e+000
C007-008 -1.0238069e+000 -1.2636439e+000 -1.8194932e+000
C008-001 -8.3572149e-001 -1.4079776e+000 -1.8735681e+000
C008-002 -8.2195616e-001 -1.4597679e+000 -1.8818814e+000
C008-003 -8.1119299e-001 -1.5115596e+000 -1.8875889e+000
C008-004 -8.0803716e-001 -1.5639254e+000 -1.8938195e+000
C008-005 -8.0504268e-001 -1.6166502e+000 -1.8968136e+000
C008-006 -8.0485207e-001 -1.6701076e+000 -1.8980720e+000
C008-007 -8.1428701e-001 -1.7239512e+000 -1.9013557e+000
C008-008 -8.2563257e-001 -1.7785335e+000 -1.9027078e+000
C008-009 -8.3924383e-001 -1.8338566e+000 -1.9014765e+000
C009-001 -8.5271508e-001 -1.8766271e+000 -1.8949934e+000
C009-002 -8.6743796e-001 -1.9211982e+000 -1.8966829e+000
C009-003 -8.7742096e-001 -1.9688604e+000 -1.8987097e+000
C009-004 -8.8686502e-001 -2.0188580e+000 -1.9063894e+000
C009-005 -8.9401841e-001 -2.0719571e+000 -1.9171886e+000
C009-006 -9.0039265e-001 -2.1274726e+000 -1.9334538e+000
C009-007 -9.0688246e-001 -2.1846337e+000 -1.9566211e+000
C009-008 -9.1297835e-001 -2.2435884e+000 -1.9857676e+000
C010-001 -1.1517574e+000 -2.3605070e+000 -1.9663671e+000
C010-002 -1.3897425e+000 -2.4215181e+000 -1.9124200e+000
C010-003 -1.6332208e+000 -2.4820659e+000 -1.8603783e+000
C010-004 -1.8699224e+000 -2.5550141e+000 -1.7932000e+000
C010-005 -2.0985744e+000 -2.6429770e+000 -1.7089781e+000
C010-006 -2.3236096e+000 -2.7415862e+000 -1.6129223e+000
C010-007 -2.5444553e+000 -2.8524024e+000 -1.5037407e+000
C010-008 -2.7497156e+000 -2.9851847e+000 -1.3713284e+000
C010-009 -2.9438901e+000 -3.1324546e+000 -1.2226337e+000
C011-001 -3.1437414e+000 -3.2901418e+000 -1.0511631e+000
C011-002 -3.3189278e+000 -3.4470317e+000 -8.8595629e-001
C011-003 -3.4967067e+000 -3.5862024e+000 -7.4669272e-001
C011-004 -3.6650848e+000 -3.7176452e+000 -6.2455302e-001
C011-005 -3.8421540e+000 -3.8318260e+000 -5.2789080e-001
C011-006 -4.0320449e+000 -3.9277692e+000 -4.5680654e-001
C011-007 -4.2364640e+000 -4.0120158e+000 -4.0454209e-001
C011-008 -4.4613900e+000 -4.0595627e+000 -3.9358976e-001
