# Supplementary material for: Deciphering the influence of evolutionary legacy and functional constraints on the patella: an example in modern rhinoceroses amongst perissodactyls
Source: PeerJ. 2024 Oct 25;12:e18067. doi: 10.7717/peerj.18067 (PMC11514768; doi:10.7717/peerj.18067)
Supplement: Supplemental Information 9 — For each specimen, the dataset is composed of the coordinates of the 6 anatomical landmarks and 103 curve sliding semi-landmarks. The template (C. simum AMNH M-51854) is composed in addition of 461 surface sliding semi-landmarks. [file peerj-12-18067-s009.zip › Tapirus_pinchaque_MNHN_indet.pts]

Version 1.0
109
S000 -4.6136875e+000 -3.4429662e+000 -3.8077302e+000
S001 -1.8564965e+000 -5.8188753e+000 -2.5591767e+000
S002 -9.6119118e-001 -4.2901974e+000 -3.4665174e+000
S003 -3.7222388e+000 -2.3743980e+000 -4.3795991e+000
S004 -4.8346810e+000 -1.3434799e+000 -2.6056137e+000
S005 -1.4242961e+000 -3.5071421e+000 -3.6979809e+000
C000-001 -4.8383775e+000 -3.4131124e+000 -3.5925820e+000
C000-002 -5.0000825e+000 -3.3900797e+000 -3.3612733e+000
C000-003 -5.1161876e+000 -3.3950620e+000 -3.1400971e+000
C000-004 -5.1842465e+000 -3.4257035e+000 -2.9276536e+000
C000-005 -5.2372522e+000 -3.5041480e+000 -2.7423198e+000
C000-006 -5.2415767e+000 -3.6073663e+000 -2.5604939e+000
C000-007 -5.1938357e+000 -3.7334089e+000 -2.3830717e+000
C000-008 -5.0945973e+000 -3.8816111e+000 -2.2130058e+000
C000-009 -4.9366813e+000 -4.0418754e+000 -2.0531666e+000
C001-001 -4.7761202e+000 -4.2068515e+000 -1.9639267e+000
C001-002 -4.6057386e+000 -4.3573766e+000 -1.8826476e+000
C001-003 -4.4245124e+000 -4.4870811e+000 -1.8170762e+000
C001-004 -4.2403550e+000 -4.6042709e+000 -1.7677300e+000
C001-005 -4.0746479e+000 -4.7368898e+000 -1.7259736e+000
C001-006 -3.9175909e+000 -4.8742256e+000 -1.6930329e+000
C001-007 -3.7847230e+000 -5.0333667e+000 -1.6654949e+000
C001-008 -3.6679409e+000 -5.2021508e+000 -1.6485585e+000
C001-009 -3.5527253e+000 -5.3661280e+000 -1.6435807e+000
C002-001 -3.3470030e+000 -5.5572228e+000 -1.6434740e+000
C002-002 -3.1039450e+000 -5.6977978e+000 -1.6605359e+000
C002-003 -2.8428378e+000 -5.7600622e+000 -1.7070378e+000
C002-004 -2.5930283e+000 -5.7468805e+000 -1.7836207e+000
C002-005 -2.4020934e+000 -5.7921362e+000 -1.8856362e+000
C002-006 -2.2357712e+000 -5.8408542e+000 -2.0161581e+000
C002-007 -2.0873218e+000 -5.8688893e+000 -2.1759615e+000
C002-008 -1.9575169e+000 -5.8794732e+000 -2.3665726e+000
C003-001 -1.7935776e+000 -5.7761035e+000 -2.5951302e+000
C003-002 -1.7322596e+000 -5.7251616e+000 -2.6260598e+000
C003-003 -1.6796807e+000 -5.6640420e+000 -2.6417313e+000
C003-004 -1.6258030e+000 -5.6084762e+000 -2.6606133e+000
C003-005 -1.5775843e+000 -5.5503783e+000 -2.6709156e+000
C003-006 -1.5278941e+000 -5.4946375e+000 -2.6836672e+000
C003-007 -1.4756682e+000 -5.4410424e+000 -2.7000589e+000
C003-008 -1.4250187e+000 -5.3872113e+000 -2.7138901e+000
C003-009 -1.3789155e+000 -5.3307719e+000 -2.7207370e+000
C004-001 -1.3338940e+000 -5.2677603e+000 -2.7396271e+000
C004-002 -1.2909567e+000 -5.2052808e+000 -2.7602787e+000
C004-003 -1.2447509e+000 -5.1495872e+000 -2.7883048e+000
C004-004 -1.2071218e+000 -5.0866280e+000 -2.8117106e+000
C004-005 -1.1675140e+000 -5.0289850e+000 -2.8410323e+000
C004-006 -1.1269248e+000 -4.9757199e+000 -2.8750434e+000
C004-007 -1.0869657e+000 -4.9248323e+000 -2.9125469e+000
C004-008 -1.0516640e+000 -4.8709197e+000 -2.9497216e+000
C004-009 -1.0197866e+000 -4.8155465e+000 -2.9868641e+000
C005-001 -9.8203450e-001 -4.7507935e+000 -3.0332339e+000
C005-002 -9.5151675e-001 -4.6880345e+000 -3.0816879e+000
C005-003 -9.2721766e-001 -4.6301723e+000 -3.1348724e+000
C005-004 -9.1193652e-001 -4.5720458e+000 -3.1881504e+000
C005-005 -9.0502274e-001 -4.5146432e+000 -3.2424650e+000
C005-006 -9.0611035e-001 -4.4586415e+000 -3.2986069e+000
C005-007 -9.1536367e-001 -4.4034328e+000 -3.3560708e+000
C005-008 -9.3271309e-001 -4.3489523e+000 -3.4148800e+000
C006-001 -1.0697708e+000 -4.1586967e+000 -3.5619314e+000
C006-002 -1.1889598e+000 -4.0302863e+000 -3.6452761e+000
C006-003 -1.3235770e+000 -3.8927853e+000 -3.6895952e+000
C006-004 -1.4625990e+000 -3.7726614e+000 -3.7522511e+000
C006-005 -1.6133536e+000 -3.6529143e+000 -3.7978065e+000
C006-006 -1.7750200e+000 -3.5352879e+000 -3.8306167e+000
C006-007 -1.9477159e+000 -3.4183559e+000 -3.8444302e+000
C006-008 -2.1310134e+000 -3.3022103e+000 -3.8301179e+000
C006-009 -2.3244729e+000 -3.1916883e+000 -3.8200598e+000
C007-001 -2.5154958e+000 -3.0764139e+000 -3.8545051e+000
C007-002 -2.6976388e+000 -2.9675920e+000 -3.9036751e+000
C007-003 -2.8698196e+000 -2.8649623e+000 -3.9600170e+000
C007-004 -3.0321012e+000 -2.7684014e+000 -4.0223804e+000
C007-005 -3.1819756e+000 -2.6779554e+000 -4.0973845e+000
C007-006 -3.3188303e+000 -2.5930448e+000 -4.1897740e+000
C007-007 -3.4519317e+000 -2.5127571e+000 -4.2839446e+000
C007-008 -3.5892882e+000 -2.4384243e+000 -4.3527050e+000
C008-001 -3.8143342e+000 -2.4031191e+000 -4.3886447e+000
C008-002 -3.8995783e+000 -2.4377389e+000 -4.3839469e+000
C008-003 -3.9764900e+000 -2.4770241e+000 -4.3686132e+000
C008-004 -4.0451279e+000 -2.5206511e+000 -4.3496761e+000
C008-005 -4.1066689e+000 -2.5696893e+000 -4.3337426e+000
C008-006 -4.1607609e+000 -2.6241124e+000 -4.3154621e+000
C008-007 -4.2073703e+000 -2.6841614e+000 -4.2945704e+000
C008-008 -4.2446270e+000 -2.7463484e+000 -4.2609673e+000
C008-009 -4.2748227e+000 -2.8143511e+000 -4.2273235e+000
C009-001 -4.3049445e+000 -2.9005136e+000 -4.1838174e+000
C009-002 -4.3367362e+000 -2.9807658e+000 -4.1330295e+000
C009-003 -4.3707795e+000 -3.0578842e+000 -4.0830026e+000
C009-004 -4.4062295e+000 -3.1327679e+000 -4.0435357e+000
C009-005 -4.4438715e+000 -3.2038174e+000 -4.0037823e+000
C009-006 -4.4825153e+000 -3.2649102e+000 -3.9341633e+000
C009-007 -4.5268273e+000 -3.3340297e+000 -3.9123638e+000
C009-008 -4.5698867e+000 -3.3908699e+000 -3.8591752e+000
C010-001 -4.4684763e+000 -3.5405655e+000 -3.7157919e+000
C010-002 -4.3209691e+000 -3.6466970e+000 -3.6274636e+000
C010-003 -4.1704788e+000 -3.7602704e+000 -3.5415874e+000
C010-004 -4.0170460e+000 -3.8811433e+000 -3.4581342e+000
C010-005 -3.8592637e+000 -4.0055318e+000 -3.3741231e+000
C010-006 -3.6955235e+000 -4.1300712e+000 -3.2868211e+000
C010-007 -3.5314493e+000 -4.2702193e+000 -3.2082560e+000
C010-008 -3.3687031e+000 -4.4274397e+000 -3.1400754e+000
C010-009 -3.2069373e+000 -4.5965695e+000 -3.0792572e+000
C011-001 -3.0465477e+000 -4.7652712e+000 -3.0346103e+000
C011-002 -2.8999615e+000 -4.9414949e+000 -3.0021107e+000
C011-003 -2.7586203e+000 -5.1105537e+000 -2.9687619e+000
C011-004 -2.6185925e+000 -5.2691851e+000 -2.9305217e+000
C011-005 -2.4766808e+000 -5.4164324e+000 -2.8849957e+000
C011-006 -2.3322878e+000 -5.5567808e+000 -2.8348498e+000
C011-007 -2.1793845e+000 -5.6872869e+000 -2.7745867e+000
C011-008 -2.0143347e+000 -5.7857671e+000 -2.6866899e+000
