# Supplementary material for: Deciphering the influence of evolutionary legacy and functional constraints on the patella: an example in modern rhinoceroses amongst perissodactyls
Source: PeerJ. 2024 Oct 25;12:e18067. doi: 10.7717/peerj.18067 (PMC11514768; doi:10.7717/peerj.18067)
Supplement: Supplemental Information 9 — For each specimen, the dataset is composed of the coordinates of the 6 anatomical landmarks and 103 curve sliding semi-landmarks. The template (C. simum AMNH M-51854) is composed in addition of 461 surface sliding semi-landmarks. [file peerj-12-18067-s009.zip › Tapirus_terrestris_1990_20_Patella.pts]

Version 1.0
109
S000  2.4771926e+000  8.7654269e-001  2.6835108e+000
S001  4.7718506e+000  4.0243659e+000  3.4206066e+000
S002  4.8011580e+000  3.2533772e+000  1.2396640e+000
S003  2.3738093e+000  4.7690949e-001  1.6621771e+000
S004  4.0443492e-001  8.2070106e-001  5.7700205e-001
S005  4.0984793e+000  2.1216998e+000  8.1877947e-001
C000-001  2.2594559e+000  7.7492440e-001  2.8160329e+000
C000-002  2.0796371e+000  7.2033376e-001  2.9600506e+000
C000-003  1.9271617e+000  7.1405512e-001  3.1044271e+000
C000-004  1.7658851e+000  7.6603442e-001  3.2063134e+000
C000-005  1.6606942e+000  8.5541856e-001  3.3345609e+000
C000-006  1.5959384e+000  9.8980343e-001  3.4742141e+000
C000-007  1.5714309e+000  1.1679555e+000  3.6260900e+000
C000-008  1.5851229e+000  1.3837764e+000  3.7883444e+000
C000-009  1.6303349e+000  1.6375198e+000  3.9524446e+000
C001-001  1.8039820e+000  1.8411820e+000  4.0425611e+000
C001-002  1.9428616e+000  2.1336086e+000  4.1121635e+000
C001-003  2.0791535e+000  2.3870142e+000  4.1711984e+000
C001-004  2.2585142e+000  2.5751054e+000  4.2355223e+000
C001-005  2.4199932e+000  2.7810416e+000  4.2865100e+000
C001-006  2.5645587e+000  2.9937890e+000  4.3194256e+000
C001-007  2.7057736e+000  3.1993303e+000  4.3362894e+000
C001-008  2.8594058e+000  3.3860285e+000  4.3597407e+000
C001-009  3.0064459e+000  3.5687077e+000  4.3730602e+000
C002-001  3.2094438e+000  3.7635207e+000  4.3374882e+000
C002-002  3.4096181e+000  3.9257150e+000  4.2743430e+000
C002-003  3.6039679e+000  4.0532908e+000  4.1370373e+000
C002-004  3.7971790e+000  4.1411457e+000  4.0127182e+000
C002-005  4.0069261e+000  4.1924653e+000  3.9633040e+000
C002-006  4.2257180e+000  4.2075438e+000  3.8886652e+000
C002-007  4.4365621e+000  4.1841145e+000  3.7607987e+000
C002-008  4.6411180e+000  4.1225958e+000  3.6121848e+000
C003-001  4.8075256e+000  4.0008616e+000  3.3222454e+000
C003-002  4.8277707e+000  3.9768958e+000  3.2197893e+000
C003-003  4.8456378e+000  3.9517219e+000  3.1180973e+000
C003-004  4.8190341e+000  3.9460568e+000  3.0313983e+000
C003-005  4.7882924e+000  3.9433434e+000  2.9542196e+000
C003-006  4.7686763e+000  3.9333661e+000  2.8752737e+000
C003-007  4.7440219e+000  3.9233859e+000  2.7991288e+000
C003-008  4.7180543e+000  3.9122474e+000  2.7241266e+000
C003-009  4.7004371e+000  3.9002330e+000  2.6496830e+000
C004-001  4.6881509e+000  3.8797925e+000  2.5535929e+000
C004-002  4.6778340e+000  3.8614984e+000  2.4580805e+000
C004-003  4.6686201e+000  3.8452353e+000  2.3627641e+000
C004-004  4.6751900e+000  3.8300266e+000  2.2685664e+000
C004-005  4.6787996e+000  3.8173406e+000  2.1746967e+000
C004-006  4.6722608e+000  3.8058527e+000  2.0797501e+000
C004-007  4.6655054e+000  3.7942030e+000  1.9851589e+000
C004-008  4.7036033e+000  3.7895184e+000  1.8955839e+000
C004-009  4.7296987e+000  3.7859485e+000  1.8044498e+000
C005-001  4.7510338e+000  3.7565434e+000  1.7243743e+000
C005-002  4.7779050e+000  3.7216680e+000  1.6491766e+000
C005-003  4.8020654e+000  3.6777205e+000  1.5794890e+000
C005-004  4.8215828e+000  3.6243217e+000  1.5150687e+000
C005-005  4.8287296e+000  3.5651972e+000  1.4520962e+000
C005-006  4.8429852e+000  3.4913819e+000  1.3994915e+000
C005-007  4.8437910e+000  3.4135499e+000  1.3469342e+000
C005-008  4.8352652e+000  3.3306885e+000  1.2960062e+000
C006-001  4.7525682e+000  3.0352821e+000  1.2348654e+000
C006-002  4.6584806e+000  2.8426018e+000  1.2232845e+000
C006-003  4.5363936e+000  2.6705339e+000  1.2018740e+000
C006-004  4.3998075e+000  2.5064511e+000  1.1845859e+000
C006-005  4.2318563e+000  2.3771427e+000  1.1452707e+000
C006-006  4.0606012e+000  2.2343011e+000  1.1376541e+000
C006-007  3.8671722e+000  2.1067667e+000  1.1329736e+000
C006-008  3.6555612e+000  1.9860398e+000  1.1390395e+000
C006-009  3.4484093e+000  1.8389049e+000  1.1575506e+000
C007-001  3.2413778e+000  1.6903557e+000  1.1362574e+000
C007-002  3.0618625e+000  1.5244439e+000  1.1462344e+000
C007-003  2.9355764e+000  1.3287333e+000  1.1562164e+000
C007-004  2.8306303e+000  1.1421816e+000  1.1748538e+000
C007-005  2.7264946e+000  9.7908032e-001  1.2206273e+000
C007-006  2.6506312e+000  8.1582534e-001  1.2798297e+000
C007-007  2.5472546e+000  6.9147146e-001  1.3881454e+000
C007-008  2.4587858e+000  5.7520336e-001  1.5155015e+000
C008-001  2.3668725e+000  4.6433133e-001  1.7303685e+000
C008-002  2.3623171e+000  4.5755732e-001  1.7968155e+000
C008-003  2.3545911e+000  4.6587873e-001  1.8582256e+000
C008-004  2.3525059e+000  4.7918272e-001  1.9159527e+000
C008-005  2.3541572e+000  4.9947625e-001  1.9695821e+000
C008-006  2.3569934e+000  5.2996808e-001  2.0176995e+000
C008-007  2.3710406e+000  5.5403924e-001  2.0682039e+000
C008-008  2.3933680e+000  5.7831138e-001  2.1186016e+000
C008-009  2.4183631e+000  6.1169028e-001  2.1643996e+000
C009-001  2.4479644e+000  6.6269821e-001  2.2081335e+000
C009-002  2.4793551e+000  6.9856089e-001  2.2599995e+000
C009-003  2.5010316e+000  7.3358142e-001  2.3132036e+000
C009-004  2.5140555e+000  7.6758963e-001  2.3677948e+000
C009-005  2.5193410e+000  7.9925942e-001  2.4243104e+000
C009-006  2.5173335e+000  8.2733619e-001  2.4832730e+000
C009-007  2.5096302e+000  8.4900153e-001  2.5462809e+000
C009-008  2.4966810e+000  8.6456650e-001  2.6134813e+000
C010-001  2.5793960e+000  1.0509450e+000  2.7183492e+000
C010-002  2.6842661e+000  1.2263740e+000  2.7529080e+000
C010-003  2.7904699e+000  1.4025609e+000  2.7862906e+000
C010-004  2.8979585e+000  1.5793340e+000  2.8184254e+000
C010-005  3.0060780e+000  1.7580889e+000  2.8487656e+000
C010-006  3.1320152e+000  1.9270877e+000  2.8892148e+000
C010-007  3.2579002e+000  2.1003923e+000  2.9272919e+000
C010-008  3.4028716e+000  2.2587852e+000  2.9767134e+000
C010-009  3.5527387e+000  2.4128723e+000  3.0275593e+000
C011-001  3.7295821e+000  2.6046078e+000  3.0858259e+000
C011-002  3.9043329e+000  2.7782409e+000  3.1469872e+000
C011-003  4.0673141e+000  2.9509456e+000  3.2037225e+000
C011-004  4.2198558e+000  3.1221664e+000  3.2569740e+000
C011-005  4.3614488e+000  3.2943842e+000  3.3057864e+000
C011-006  4.4846892e+000  3.4743752e+000  3.3440933e+000
C011-007  4.5976400e+000  3.6547954e+000  3.3781612e+000
C011-008  4.6988945e+000  3.8378160e+000  3.4065015e+000
