# Supplementary material for: Deciphering the influence of evolutionary legacy and functional constraints on the patella: an example in modern rhinoceroses amongst perissodactyls
Source: PeerJ. 2024 Oct 25;12:e18067. doi: 10.7717/peerj.18067 (PMC11514768; doi:10.7717/peerj.18067)
Supplement: Supplemental Information 9 — For each specimen, the dataset is composed of the coordinates of the 6 anatomical landmarks and 103 curve sliding semi-landmarks. The template (C. simum AMNH M-51854) is composed in addition of 461 surface sliding semi-landmarks. [file peerj-12-18067-s009.zip › Tapirus_terrestris_RBINS_1185D_Patella_Right.pts]

Version 1.0
109
S000 -5.7896085e+000  3.6202540e+000  2.6622320e+001
S001 -8.4140444e+000  6.8893642e+000  2.7926039e+001
S002 -6.4639616e+000  7.3425474e+000  2.8185848e+001
S003 -4.7176948e+000  4.3168988e+000  2.6635170e+001
S004 -4.1469755e+000  4.5339680e+000  2.4508028e+001
S005 -5.5181785e+000  6.7294626e+000  2.7624004e+001
C000-001 -5.9740863e+000  3.4693999e+000  2.6450024e+001
C000-002 -6.1507468e+000  3.4173806e+000  2.6238422e+001
C000-003 -6.3245392e+000  3.4062574e+000  2.6050112e+001
C000-004 -6.5030656e+000  3.4281454e+000  2.5896122e+001
C000-005 -6.6869869e+000  3.4874198e+000  2.5773773e+001
C000-006 -6.8796644e+000  3.5851257e+000  2.5684294e+001
C000-007 -7.1009941e+000  3.6974339e+000  2.5645782e+001
C000-008 -7.3388958e+000  3.8308904e+000  2.5645767e+001
C000-009 -7.5810871e+000  3.9971802e+000  2.5673555e+001
C001-001 -7.7251825e+000  4.1335640e+000  2.5788599e+001
C001-002 -7.8638239e+000  4.3073802e+000  2.5893810e+001
C001-003 -7.9948845e+000  4.5034094e+000  2.5984402e+001
C001-004 -8.1317053e+000  4.6947379e+000  2.6080328e+001
C001-005 -8.2681379e+000  4.8915763e+000  2.6172136e+001
C001-006 -8.4226904e+000  5.0741630e+000  2.6289152e+001
C001-007 -8.5922861e+000  5.2494473e+000  2.6426964e+001
C001-008 -8.7624111e+000  5.4319406e+000  2.6562473e+001
C001-009 -8.9147024e+000  5.6397114e+000  2.6665895e+001
C002-001 -8.9742050e+000  5.8977838e+000  2.6738981e+001
C002-002 -8.9992847e+000  6.1286526e+000  2.6829130e+001
C002-003 -8.9972315e+000  6.3268828e+000  2.6938454e+001
C002-004 -8.9829636e+000  6.4862356e+000  2.7068460e+001
C002-005 -8.9743242e+000  6.6071944e+000  2.7222557e+001
C002-006 -8.9290590e+000  6.7161431e+000  2.7393398e+001
C002-007 -8.8631220e+000  6.8180952e+000  2.7596563e+001
C002-008 -8.6676788e+000  6.8958936e+000  2.7778576e+001
C003-001 -8.3502092e+000  6.9137030e+000  2.7960854e+001
C003-002 -8.2896137e+000  6.9460921e+000  2.7996910e+001
C003-003 -8.2229328e+000  6.9751945e+000  2.8021107e+001
C003-004 -8.1533031e+000  7.0053234e+000  2.8038404e+001
C003-005 -8.0786543e+000  7.0316758e+000  2.8043375e+001
C003-006 -8.0014334e+000  7.0595117e+000  2.8042019e+001
C003-007 -7.9197974e+000  7.0835447e+000  2.8028578e+001
C003-008 -7.8365960e+000  7.1135798e+000  2.8013666e+001
C003-009 -7.7515907e+000  7.1503525e+000  2.7997494e+001
C004-001 -7.6929245e+000  7.1818171e+000  2.7974943e+001
C004-002 -7.6320210e+000  7.2201471e+000  2.7967245e+001
C004-003 -7.5666523e+000  7.2561579e+000  2.7965723e+001
C004-004 -7.4963112e+000  7.2862086e+000  2.7960516e+001
C004-005 -7.4215713e+000  7.3136697e+000  2.7956783e+001
C004-006 -7.3424549e+000  7.3392048e+000  2.7956539e+001
C004-007 -7.2590728e+000  7.3630633e+000  2.7961634e+001
C004-008 -7.1723070e+000  7.3860202e+000  2.7975988e+001
C004-009 -7.0807924e+000  7.4058661e+000  2.7989832e+001
C005-001 -7.0140619e+000  7.4190321e+000  2.8007311e+001
C005-002 -6.9476447e+000  7.4278884e+000  2.8028486e+001
C005-003 -6.8797140e+000  7.4306483e+000  2.8047415e+001
C005-004 -6.8127337e+000  7.4297347e+000  2.8071384e+001
C005-005 -6.7448111e+000  7.4233594e+000  2.8095097e+001
C005-006 -6.6758614e+000  7.4114194e+000  2.8118393e+001
C005-007 -6.6067595e+000  7.3951073e+000  2.8145136e+001
C005-008 -6.5356469e+000  7.3717561e+000  2.8166727e+001
C006-001 -6.3167892e+000  7.1936884e+000  2.8188150e+001
C006-002 -6.1741757e+000  7.0387139e+000  2.8114626e+001
C006-003 -6.0392332e+000  6.9000955e+000  2.8017521e+001
C006-004 -5.9124174e+000  6.7606015e+000  2.7925806e+001
C006-005 -5.7932262e+000  6.6239419e+000  2.7823229e+001
C006-006 -5.6815877e+000  6.4902129e+000  2.7707661e+001
C006-007 -5.5774045e+000  6.3537130e+000  2.7582884e+001
C006-008 -5.4806123e+000  6.2121892e+000  2.7450111e+001
C006-009 -5.3912897e+000  6.0528917e+000  2.7328802e+001
C007-001 -5.2670841e+000  5.9013453e+000  2.7216543e+001
C007-002 -5.1538053e+000  5.7442045e+000  2.7109169e+001
C007-003 -5.0498366e+000  5.5756259e+000  2.7017651e+001
C007-004 -4.9692698e+000  5.3957281e+000  2.6911263e+001
C007-005 -4.8925853e+000  5.2028346e+000  2.6835693e+001
C007-006 -4.8007236e+000  4.9951673e+000  2.6804569e+001
C007-007 -4.7098174e+000  4.7631288e+000  2.6780190e+001
C007-008 -4.6887817e+000  4.5277934e+000  2.6706013e+001
C008-001 -4.7569361e+000  4.2504215e+000  2.6641048e+001
C008-002 -4.8031869e+000  4.1907668e+000  2.6642422e+001
C008-003 -4.8533235e+000  4.1356211e+000  2.6639635e+001
C008-004 -4.8990564e+000  4.0784259e+000  2.6646387e+001
C008-005 -4.9498825e+000  4.0264659e+000  2.6650553e+001
C008-006 -5.0056896e+000  3.9799702e+000  2.6650042e+001
C008-007 -5.0636988e+000  3.9363008e+000  2.6650928e+001
C008-008 -5.1260099e+000  3.8981032e+000  2.6647041e+001
C008-009 -5.1899357e+000  3.8613803e+000  2.6647083e+001
C009-001 -5.2705679e+000  3.8507884e+000  2.6657713e+001
C009-002 -5.3466234e+000  3.8338499e+000  2.6669115e+001
C009-003 -5.4178677e+000  3.8113585e+000  2.6680498e+001
C009-004 -5.4853177e+000  3.7845714e+000  2.6689123e+001
C009-005 -5.5502381e+000  3.7546358e+000  2.6692146e+001
C009-006 -5.6139622e+000  3.7240508e+000  2.6685030e+001
C009-007 -5.6748295e+000  3.6885505e+000  2.6674858e+001
C009-008 -5.7340422e+000  3.6554794e+000  2.6651346e+001
C010-001 -5.9327917e+000  3.7851439e+000  2.6704315e+001
C010-002 -6.0735245e+000  3.9901745e+000  2.6745440e+001
C010-003 -6.2186227e+000  4.1906362e+000  2.6795855e+001
C010-004 -6.3664904e+000  4.3925982e+000  2.6845314e+001
C010-005 -6.5184870e+000  4.5948844e+000  2.6898024e+001
C010-006 -6.6774869e+000  4.7936573e+000  2.6967033e+001
C010-007 -6.8426561e+000  4.9938354e+000  2.7045099e+001
C010-008 -7.0167551e+000  5.1754208e+000  2.7166523e+001
C010-009 -7.1937056e+000  5.3515120e+000  2.7297197e+001
C011-001 -7.3693852e+000  5.5248318e+000  2.7453993e+001
C011-002 -7.5340095e+000  5.6732206e+000  2.7617367e+001
C011-003 -7.6884928e+000  5.8160944e+000  2.7761889e+001
C011-004 -7.8341560e+000  5.9628081e+000  2.7880014e+001
C011-005 -7.9724374e+000  6.1194205e+000  2.7969217e+001
C011-006 -8.1044703e+000  6.2923265e+000  2.8026464e+001
C011-007 -8.2252111e+000  6.4879408e+000  2.8035992e+001
C011-008 -8.3402138e+000  6.6975632e+000  2.8017902e+001
