# Supplementary material for: Deciphering the influence of evolutionary legacy and functional constraints on the patella: an example in modern rhinoceroses amongst perissodactyls
Source: PeerJ. 2024 Oct 25;12:e18067. doi: 10.7717/peerj.18067 (PMC11514768; doi:10.7717/peerj.18067)
Supplement: Supplemental Information 9 — For each specimen, the dataset is composed of the coordinates of the 6 anatomical landmarks and 103 curve sliding semi-landmarks. The template (C. simum AMNH M-51854) is composed in addition of 461 surface sliding semi-landmarks. [file peerj-12-18067-s009.zip › Tapirus_terrestris_RBINS_1185G_Patella_Left_miroir.pts]

Version 1.0
109
S000  2.1635759e+000 -4.8608270e+000 -2.6220493e+001
S001  4.6322327e+000 -7.9478364e+000 -2.7815748e+001
S002  5.7079506e+000 -6.8219848e+000 -2.7258343e+001
S003  3.1660650e+000 -4.2795596e+000 -2.5774513e+001
S004  3.1994929e+000 -4.2325530e+000 -2.3748394e+001
S005  5.2082577e+000 -5.2369633e+000 -2.6350433e+001
C000-001  1.9601687e+000 -5.0111365e+000 -2.6022043e+001
C000-002  1.8333682e+000 -5.1773005e+000 -2.5818405e+001
C000-003  1.7401767e+000 -5.3472586e+000 -2.5675098e+001
C000-004  1.6960510e+000 -5.5250478e+000 -2.5570694e+001
C000-005  1.6611832e+000 -5.7023773e+000 -2.5539949e+001
C000-006  1.6929023e+000 -5.8916378e+000 -2.5532568e+001
C000-007  1.7922308e+000 -6.0919266e+000 -2.5544285e+001
C000-008  1.9560580e+000 -6.3010483e+000 -2.5563126e+001
C000-009  2.0833161e+000 -6.5058427e+000 -2.5734035e+001
C001-001  2.1982911e+000 -6.7164578e+000 -2.5802330e+001
C001-002  2.3181369e+000 -6.9325457e+000 -2.5873953e+001
C001-003  2.4393942e+000 -7.1478152e+000 -2.5960205e+001
C001-004  2.6155701e+000 -7.3141255e+000 -2.6014538e+001
C001-005  2.8042233e+000 -7.4596124e+000 -2.6086817e+001
C001-006  2.9793024e+000 -7.6132822e+000 -2.6194775e+001
C001-007  3.1130121e+000 -7.8004961e+000 -2.6357204e+001
C001-008  3.2025766e+000 -8.0120077e+000 -2.6579655e+001
C001-009  3.3500686e+000 -8.1768780e+000 -2.6772812e+001
C002-001  3.5453553e+000 -8.2793436e+000 -2.6848503e+001
C002-002  3.7332790e+000 -8.3588591e+000 -2.6932760e+001
C002-003  3.9305859e+000 -8.3753395e+000 -2.6998775e+001
C002-004  4.1053214e+000 -8.3576708e+000 -2.7080423e+001
C002-005  4.2519350e+000 -8.3239050e+000 -2.7189178e+001
C002-006  4.3657899e+000 -8.2976952e+000 -2.7349382e+001
C002-007  4.4714394e+000 -8.2151756e+000 -2.7502495e+001
C002-008  4.5578027e+000 -8.1030598e+000 -2.7673201e+001
C003-001  4.6881204e+000 -7.9106617e+000 -2.7825630e+001
C003-002  4.7427206e+000 -7.8724699e+000 -2.7819056e+001
C003-003  4.7934804e+000 -7.8367324e+000 -2.7806561e+001
C003-004  4.8372087e+000 -7.8040848e+000 -2.7783772e+001
C003-005  4.8756442e+000 -7.7745142e+000 -2.7755713e+001
C003-006  4.9117146e+000 -7.7471185e+000 -2.7725330e+001
C003-007  4.9486480e+000 -7.7210617e+000 -2.7695265e+001
C003-008  4.9854703e+000 -7.6966615e+000 -2.7663679e+001
C003-009  5.0231109e+000 -7.6745262e+000 -2.7632689e+001
C004-001  5.0722389e+000 -7.6516247e+000 -2.7597292e+001
C004-002  5.1156096e+000 -7.6253839e+000 -2.7558657e+001
C004-003  5.1567307e+000 -7.5954843e+000 -2.7522196e+001
C004-004  5.1964436e+000 -7.5622177e+000 -2.7488604e+001
C004-005  5.2369938e+000 -7.5267854e+000 -2.7459429e+001
C004-006  5.2732553e+000 -7.4868512e+000 -2.7430290e+001
C004-007  5.3138123e+000 -7.4465880e+000 -2.7408541e+001
C004-008  5.3498240e+000 -7.4017859e+000 -2.7386259e+001
C004-009  5.3865204e+000 -7.3547664e+000 -2.7368830e+001
C005-001  5.4296193e+000 -7.3028417e+000 -2.7351768e+001
C005-002  5.4731054e+000 -7.2490315e+000 -2.7338493e+001
C005-003  5.5138369e+000 -7.1930857e+000 -2.7324900e+001
C005-004  5.5561490e+000 -7.1395578e+000 -2.7321142e+001
C005-005  5.5976429e+000 -7.0851979e+000 -2.7321238e+001
C005-006  5.6344872e+000 -7.0251203e+000 -2.7315319e+001
C005-007  5.6716609e+000 -6.9607916e+000 -2.7311495e+001
C005-008  5.6969495e+000 -6.8901820e+000 -2.7290859e+001
C006-001  5.6378698e+000 -6.6099105e+000 -2.7225182e+001
C006-002  5.5765958e+000 -6.3976007e+000 -2.7200289e+001
C006-003  5.5023680e+000 -6.1884141e+000 -2.7169323e+001
C006-004  5.4114480e+000 -5.9923387e+000 -2.7110275e+001
C006-005  5.3097444e+000 -5.8113408e+000 -2.7020239e+001
C006-006  5.1977215e+000 -5.6386652e+000 -2.6913528e+001
C006-007  5.0763993e+000 -5.4772401e+000 -2.6783028e+001
C006-008  4.9396067e+000 -5.3179507e+000 -2.6648933e+001
C006-009  4.7821836e+000 -5.1565242e+000 -2.6526007e+001
C007-001  4.6190710e+000 -4.9890804e+000 -2.6400003e+001
C007-002  4.4618664e+000 -4.8511996e+000 -2.6252977e+001
C007-003  4.2968616e+000 -4.7260585e+000 -2.6129162e+001
C007-004  4.1258774e+000 -4.6161766e+000 -2.6022409e+001
C007-005  3.9522984e+000 -4.5273013e+000 -2.5921597e+001
C007-006  3.7622066e+000 -4.4379997e+000 -2.5868477e+001
C007-007  3.5687032e+000 -4.3667207e+000 -2.5825872e+001
C007-008  3.3705628e+000 -4.3136964e+000 -2.5794538e+001
C008-001  3.0857899e+000 -4.3072896e+000 -2.5784903e+001
C008-002  3.0083666e+000 -4.3313060e+000 -2.5803387e+001
C008-003  2.9345818e+000 -4.3523469e+000 -2.5827518e+001
C008-004  2.8653705e+000 -4.3679957e+000 -2.5859394e+001
C008-005  2.7991235e+000 -4.3864074e+000 -2.5889744e+001
C008-006  2.7360101e+000 -4.4056077e+000 -2.5921192e+001
C008-007  2.6763918e+000 -4.4238291e+000 -2.5955858e+001
C008-008  2.6188815e+000 -4.4461255e+000 -2.5988111e+001
C008-009  2.5639608e+000 -4.4709945e+000 -2.6019060e+001
C009-001  2.5219181e+000 -4.5122967e+000 -2.6059372e+001
C009-002  2.4800158e+000 -4.5513387e+000 -2.6098536e+001
C009-003  2.4374096e+000 -4.5915008e+000 -2.6132362e+001
C009-004  2.3941307e+000 -4.6308532e+000 -2.6164095e+001
C009-005  2.3496158e+000 -4.6728745e+000 -2.6188725e+001
C009-006  2.3034177e+000 -4.7150002e+000 -2.6211269e+001
C009-007  2.2554820e+000 -4.7600427e+000 -2.6226990e+001
C009-008  2.2087901e+000 -4.8099761e+000 -2.6227894e+001
C010-001  2.3024528e+000 -5.0435095e+000 -2.6299183e+001
C010-002  2.4564714e+000 -5.2284546e+000 -2.6348429e+001
C010-003  2.6052861e+000 -5.4105506e+000 -2.6414791e+001
C010-004  2.7547500e+000 -5.5912642e+000 -2.6484858e+001
C010-005  2.9075201e+000 -5.7710071e+000 -2.6551439e+001
C010-006  3.0571110e+000 -5.9488554e+000 -2.6632389e+001
C010-007  3.2133274e+000 -6.1266994e+000 -2.6702347e+001
C010-008  3.3653080e+000 -6.3022003e+000 -2.6788662e+001
C010-009  3.5154927e+000 -6.4752107e+000 -2.6882866e+001
C011-001  3.6447635e+000 -6.6424046e+000 -2.7048779e+001
C011-002  3.7510872e+000 -6.7991371e+000 -2.7240664e+001
C011-003  3.8400438e+000 -6.9499421e+000 -2.7426556e+001
C011-004  3.9348454e+000 -7.1039643e+000 -2.7580866e+001
C011-005  4.0399046e+000 -7.2631717e+000 -2.7704161e+001
C011-006  4.1633997e+000 -7.4294796e+000 -2.7791512e+001
C011-007  4.3016553e+000 -7.6019058e+000 -2.7848503e+001
C011-008  4.4609256e+000 -7.7778206e+000 -2.7860455e+001
