# Supplementary material for: Deciphering the influence of evolutionary legacy and functional constraints on the patella: an example in modern rhinoceroses amongst perissodactyls
Source: PeerJ. 2024 Oct 25;12:e18067. doi: 10.7717/peerj.18067 (PMC11514768; doi:10.7717/peerj.18067)
Supplement: Supplemental Information 9 — For each specimen, the dataset is composed of the coordinates of the 6 anatomical landmarks and 103 curve sliding semi-landmarks. The template (C. simum AMNH M-51854) is composed in addition of 461 surface sliding semi-landmarks. [file peerj-12-18067-s009.zip › Tapirus_terrestris_ZM_AC_1937_1_Patella.pts]

Version 1.0
109
S000 -7.9069185e-001 -1.1392550e+000 -4.7711573e+000
S001 -1.3913636e+000 -2.0719135e+000 -7.5482321e-001
S002 -3.1298075e+000 -3.5922959e-001 -1.8433580e+000
S003 -1.9205482e+000 -6.5042847e-001 -5.0323591e+000
S004 -2.7465596e+000 -2.1852996e+000 -6.5227876e+000
S005 -3.4196367e+000 -3.6607221e-001 -2.0317450e+000
C000-001 -6.3329458e-001 -1.3780637e+000 -4.8945270e+000
C000-002 -5.6474811e-001 -1.6601717e+000 -4.9850998e+000
C000-003 -5.3669715e-001 -1.9251782e+000 -5.0284128e+000
C000-004 -4.7368613e-001 -2.1429188e+000 -5.0125699e+000
C000-005 -4.3133199e-001 -2.3444896e+000 -4.9477773e+000
C000-006 -4.1419423e-001 -2.5290408e+000 -4.8343954e+000
C000-007 -4.1276509e-001 -2.6941578e+000 -4.6710896e+000
C000-008 -4.3570262e-001 -2.8397503e+000 -4.4588733e+000
C000-009 -4.6587768e-001 -2.9666390e+000 -4.1958027e+000
C001-001 -5.0853664e-001 -3.0539072e+000 -3.9731660e+000
C001-002 -5.5934942e-001 -3.1443803e+000 -3.7459209e+000
C001-003 -6.0219765e-001 -3.2310314e+000 -3.5115271e+000
C001-004 -5.6980419e-001 -3.2722800e+000 -3.2610521e+000
C001-005 -5.8476615e-001 -3.3235195e+000 -3.0109582e+000
C001-006 -7.0167661e-001 -3.4171059e+000 -2.7648423e+000
C001-007 -7.2575247e-001 -3.4489048e+000 -2.5019543e+000
C001-008 -7.0536298e-001 -3.4590683e+000 -2.2313151e+000
C001-009 -7.0208991e-001 -3.4787128e+000 -1.9579815e+000
C002-001 -7.0853961e-001 -3.4224148e+000 -1.6793154e+000
C002-002 -7.7095622e-001 -3.3342464e+000 -1.4273741e+000
C002-003 -9.0273774e-001 -3.2377653e+000 -1.2276524e+000
C002-004 -1.0379885e+000 -3.1258533e+000 -1.0751699e+000
C002-005 -1.1636933e+000 -2.9950397e+000 -9.6616799e-001
C002-006 -1.2572243e+000 -2.8293538e+000 -8.8452530e-001
C002-007 -1.3212453e+000 -2.6219139e+000 -8.2334018e-001
C002-008 -1.3303753e+000 -2.3333123e+000 -7.4577904e-001
C003-001 -1.4695736e+000 -2.0205331e+000 -7.5871450e-001
C003-002 -1.5485425e+000 -1.9676923e+000 -7.6462978e-001
C003-003 -1.6332252e+000 -1.9307491e+000 -7.8573203e-001
C003-004 -1.7185194e+000 -1.8978590e+000 -8.1240278e-001
C003-005 -1.8049537e+000 -1.8723892e+000 -8.4706765e-001
C003-006 -1.8925116e+000 -1.8529191e+000 -8.8883388e-001
C003-007 -1.9818203e+000 -1.8318055e+000 -9.3289280e-001
C003-008 -2.0734019e+000 -1.8061758e+000 -9.7743201e-001
C003-009 -2.1666706e+000 -1.7750021e+000 -1.0213470e+000
C004-001 -2.2790778e+000 -1.7698652e+000 -1.0333610e+000
C004-002 -2.3852954e+000 -1.7494286e+000 -1.0416420e+000
C004-003 -2.4881065e+000 -1.7228394e+000 -1.0545864e+000
C004-004 -2.5886068e+000 -1.6882558e+000 -1.0721041e+000
C004-005 -2.6755633e+000 -1.6302241e+000 -1.0734094e+000
C004-006 -2.7583065e+000 -1.5629258e+000 -1.0758123e+000
C004-007 -2.8426652e+000 -1.4917467e+000 -1.0893260e+000
C004-008 -2.9233630e+000 -1.4101719e+000 -1.1047802e+000
C004-009 -3.0039222e+000 -1.3255453e+000 -1.1339679e+000
C005-001 -3.0744267e+000 -1.1956115e+000 -1.1530545e+000
C005-002 -3.1319640e+000 -1.0736094e+000 -1.1913853e+000
C005-003 -3.1737695e+000 -9.5477057e-001 -1.2418214e+000
C005-004 -3.2040370e+000 -8.4665960e-001 -1.3116206e+000
C005-005 -3.2265608e+000 -7.5192332e-001 -1.4016958e+000
C005-006 -3.2363203e+000 -6.5912408e-001 -1.5018120e+000
C005-007 -3.2170942e+000 -5.5339074e-001 -1.6010643e+000
C005-008 -3.1718619e+000 -4.4733945e-001 -1.7101818e+000
C006-001 -3.1033301e+000 -3.7641066e-001 -2.0369091e+000
C006-002 -3.0904393e+000 -4.0351737e-001 -2.2352998e+000
C006-003 -3.0691373e+000 -4.2792240e-001 -2.4330552e+000
C006-004 -3.0385258e+000 -4.4480413e-001 -2.6316822e+000
C006-005 -3.0120468e+000 -4.6803641e-001 -2.8320453e+000
C006-006 -2.9811308e+000 -4.8829967e-001 -3.0336828e+000
C006-007 -2.9562669e+000 -5.1919621e-001 -3.2367036e+000
C006-008 -2.9233479e+000 -5.4213375e-001 -3.4410670e+000
C006-009 -2.8867936e+000 -5.6338936e-001 -3.6463752e+000
C007-001 -2.8529682e+000 -6.2137139e-001 -3.8572140e+000
C007-002 -2.8143065e+000 -6.9321698e-001 -4.0611863e+000
C007-003 -2.7394352e+000 -7.2666860e-001 -4.2438340e+000
C007-004 -2.6391006e+000 -7.2346807e-001 -4.4048262e+000
C007-005 -2.5281403e+000 -7.2011566e-001 -4.5556092e+000
C007-006 -2.4016421e+000 -7.0830625e-001 -4.6943645e+000
C007-007 -2.2579741e+000 -6.8211341e-001 -4.8207784e+000
C007-008 -2.0980425e+000 -6.5547270e-001 -4.9359875e+000
C008-001 -1.8392602e+000 -6.6176069e-001 -5.0686860e+000
C008-002 -1.7603346e+000 -6.7562777e-001 -5.0949025e+000
C008-003 -1.6843377e+000 -6.9462186e-001 -5.1084781e+000
C008-004 -1.6112779e+000 -7.1518308e-001 -5.1107755e+000
C008-005 -1.5398530e+000 -7.3255807e-001 -5.1055994e+000
C008-006 -1.4701043e+000 -7.4953574e-001 -5.0910320e+000
C008-007 -1.4031886e+000 -7.6924193e-001 -5.0645375e+000
C008-008 -1.3390720e+000 -7.9080397e-001 -5.0268197e+000
C008-009 -1.2812098e+000 -8.1865406e-001 -4.9771304e+000
C009-001 -1.2257521e+000 -8.5159957e-001 -4.9367185e+000
C009-002 -1.1714314e+000 -8.8660777e-001 -4.9003205e+000
C009-003 -1.1158446e+000 -9.1999161e-001 -4.8689337e+000
C009-004 -1.0607293e+000 -9.5436215e-001 -4.8418431e+000
C009-005 -1.0040648e+000 -9.8676372e-001 -4.8195353e+000
C009-006 -9.4686311e-001 -1.0190820e+000 -4.8012433e+000
C009-007 -8.9195395e-001 -1.0553916e+000 -4.7865033e+000
C009-008 -8.4007877e-001 -1.0959909e+000 -4.7761335e+000
C010-001 -8.3177024e-001 -1.1934932e+000 -4.6097026e+000
C010-002 -8.7966520e-001 -1.2550330e+000 -4.4408960e+000
C010-003 -9.2846233e-001 -1.3177061e+000 -4.2629251e+000
C010-004 -9.7781545e-001 -1.3811643e+000 -4.0752993e+000
C010-005 -1.0405693e+000 -1.4588290e+000 -3.8861356e+000
C010-006 -1.1121635e+000 -1.5462093e+000 -3.6891627e+000
C010-007 -1.1577768e+000 -1.6066403e+000 -3.4645174e+000
C010-008 -1.2016113e+000 -1.6652665e+000 -3.2301764e+000
C010-009 -1.2334847e+000 -1.7108362e+000 -2.9894595e+000
C011-001 -1.2290324e+000 -1.7293046e+000 -2.7663071e+000
C011-002 -1.2327051e+000 -1.7537037e+000 -2.5371387e+000
C011-003 -1.2279212e+000 -1.7713852e+000 -2.3027782e+000
C011-004 -1.2207946e+000 -1.7892500e+000 -2.0613079e+000
C011-005 -1.2272214e+000 -1.8200037e+000 -1.8118460e+000
C011-006 -1.2410377e+000 -1.8573556e+000 -1.5527133e+000
C011-007 -1.2826880e+000 -1.9196316e+000 -1.2912222e+000
C011-008 -1.3314685e+000 -1.9893719e+000 -1.0237831e+000
