# Supplementary material for: Deciphering the influence of evolutionary legacy and functional constraints on the patella: an example in modern rhinoceroses amongst perissodactyls
Source: PeerJ. 2024 Oct 25;12:e18067. doi: 10.7717/peerj.18067 (PMC11514768; doi:10.7717/peerj.18067)
Supplement: Supplemental Information 9 — For each specimen, the dataset is composed of the coordinates of the 6 anatomical landmarks and 103 curve sliding semi-landmarks. The template (C. simum AMNH M-51854) is composed in addition of 461 surface sliding semi-landmarks. [file peerj-12-18067-s009.zip › Ceratotherium_simum_2005_297.pts]

Version 1.0
109
S000 -5.4505749e+000 -1.4235377e+000 -5.7197905e+000
S001 -4.0098944e+000 -7.6042204e+000 -7.7626982e+000
S002 -1.1312985e+000 -5.4068289e+000 -2.7927895e+000
S003 -4.6949205e+000 -7.7108407e-001 -2.9819245e+000
S004 -6.2823796e+000 -7.9220045e-001 -1.7882850e+000
S005 -1.1589441e+000 -5.3937564e+000 -1.3956184e+000
C000-001 -5.9436698e+000 -1.3841491e+000 -5.9049358e+000
C000-002 -6.4179788e+000 -1.4883348e+000 -5.9771156e+000
C000-003 -6.8254580e+000 -1.6176127e+000 -6.0777307e+000
C000-004 -7.1752191e+000 -1.7960570e+000 -6.1774025e+000
C000-005 -7.4620204e+000 -2.0380330e+000 -6.2478118e+000
C000-006 -7.6955757e+000 -2.3162885e+000 -6.3426166e+000
C000-007 -7.8796616e+000 -2.6368070e+000 -6.4558854e+000
C000-008 -8.0052128e+000 -3.0135436e+000 -6.5561743e+000
C000-009 -8.0831108e+000 -3.4346616e+000 -6.6731067e+000
C001-001 -8.1019049e+000 -3.7614236e+000 -6.8025141e+000
C001-002 -8.1014519e+000 -4.0897298e+000 -6.9516792e+000
C001-003 -8.0843430e+000 -4.4137454e+000 -7.1254225e+000
C001-004 -8.0438147e+000 -4.7397447e+000 -7.3126221e+000
C001-005 -7.9678683e+000 -5.0815821e+000 -7.4888778e+000
C001-006 -7.8426156e+000 -5.4541125e+000 -7.6076345e+000
C001-007 -7.6893387e+000 -5.8346968e+000 -7.7295017e+000
C001-008 -7.5095949e+000 -6.2259669e+000 -7.8879204e+000
C001-009 -7.2861271e+000 -6.6318474e+000 -7.9359059e+000
C002-001 -6.9849510e+000 -6.9052176e+000 -7.8862505e+000
C002-002 -6.6711388e+000 -7.1404424e+000 -7.8842316e+000
C002-003 -6.3392239e+000 -7.3319187e+000 -7.8616014e+000
C002-004 -5.9904895e+000 -7.4814162e+000 -7.8366432e+000
C002-005 -5.6248837e+000 -7.5904479e+000 -7.8366499e+000
C002-006 -5.2365088e+000 -7.6591673e+000 -7.8614502e+000
C002-007 -4.8084941e+000 -7.6899734e+000 -7.9365625e+000
C002-008 -4.3837733e+000 -7.6725006e+000 -7.8931265e+000
C003-001 -3.8465977e+000 -7.7327242e+000 -7.6067939e+000
C003-002 -3.7059720e+000 -7.8457279e+000 -7.4059763e+000
C003-003 -3.6467650e+000 -7.9157329e+000 -7.1428189e+000
C003-004 -3.6100295e+000 -7.9569211e+000 -6.8733954e+000
C003-005 -3.5576489e+000 -7.9912610e+000 -6.6052222e+000
C003-006 -3.5439403e+000 -7.9866862e+000 -6.3185740e+000
C003-007 -3.4808829e+000 -8.0199451e+000 -6.0178823e+000
C003-008 -3.5175109e+000 -7.9433107e+000 -5.7063518e+000
C003-009 -3.5127192e+000 -7.9211879e+000 -5.3657417e+000
C004-001 -3.4563944e+000 -7.8413897e+000 -5.0635862e+000
C004-002 -3.4089372e+000 -7.7146745e+000 -4.7914243e+000
C004-003 -3.3680177e+000 -7.5891113e+000 -4.5247993e+000
C004-004 -3.2964964e+000 -7.4863596e+000 -4.2680273e+000
C004-005 -3.1858897e+000 -7.3997941e+000 -4.0295706e+000
C004-006 -3.0482554e+000 -7.3224368e+000 -3.8077240e+000
C004-007 -2.8870869e+000 -7.2532191e+000 -3.6012042e+000
C004-008 -2.6977155e+000 -7.1938081e+000 -3.4138267e+000
C004-009 -2.4859905e+000 -7.1438270e+000 -3.2424979e+000
C005-001 -2.2432680e+000 -7.0333915e+000 -3.0707958e+000
C005-002 -1.9909148e+000 -6.9179497e+000 -2.9579575e+000
C005-003 -1.7893745e+000 -6.7679172e+000 -2.8505130e+000
C005-004 -1.6233909e+000 -6.5920701e+000 -2.7640390e+000
C005-005 -1.4876614e+000 -6.3932853e+000 -2.7027140e+000
C005-006 -1.3637438e+000 -6.1782260e+000 -2.6800973e+000
C005-007 -1.2519635e+000 -5.9456654e+000 -2.6965485e+000
C005-008 -1.1656555e+000 -5.6907349e+000 -2.7425416e+000
C006-001 -1.3039088e+000 -5.1110001e+000 -2.9014869e+000
C006-002 -1.5476359e+000 -4.8048949e+000 -2.9261799e+000
C006-003 -1.8159599e+000 -4.5440822e+000 -2.9004674e+000
C006-004 -2.0895858e+000 -4.3411055e+000 -2.8384881e+000
C006-005 -2.3503013e+000 -4.1594462e+000 -2.7679660e+000
C006-006 -2.6001706e+000 -3.9775062e+000 -2.6929517e+000
C006-007 -2.8300383e+000 -3.7573886e+000 -2.6412377e+000
C006-008 -3.0621934e+000 -3.5546739e+000 -2.5684557e+000
C006-009 -3.2748840e+000 -3.3421926e+000 -2.5197701e+000
C007-001 -3.4591689e+000 -3.0188637e+000 -2.4442120e+000
C007-002 -3.6152418e+000 -2.6977534e+000 -2.4041305e+000
C007-003 -3.8594527e+000 -2.4137917e+000 -2.3884108e+000
C007-004 -4.0358124e+000 -2.1183393e+000 -2.4162884e+000
C007-005 -4.0673137e+000 -1.8103353e+000 -2.4426067e+000
C007-006 -4.1678600e+000 -1.5236940e+000 -2.5186148e+000
C007-007 -4.3516297e+000 -1.2603202e+000 -2.6491926e+000
C007-008 -4.5459981e+000 -1.0139250e+000 -2.8047748e+000
C008-001 -4.7723899e+000 -7.4051338e-001 -3.1233001e+000
C008-002 -4.8316054e+000 -7.1367568e-001 -3.2746260e+000
C008-003 -4.8635921e+000 -6.8994081e-001 -3.4381435e+000
C008-004 -4.9118581e+000 -6.8455005e-001 -3.5971904e+000
C008-005 -4.9538784e+000 -6.8996418e-001 -3.7600815e+000
C008-006 -4.9889522e+000 -7.0670116e-001 -3.9264627e+000
C008-007 -5.0267277e+000 -7.3670471e-001 -4.0935636e+000
C008-008 -5.0941715e+000 -7.8118163e-001 -4.2575030e+000
C008-009 -5.1274748e+000 -8.3406329e-001 -4.4302540e+000
C009-001 -5.1488528e+000 -9.1872782e-001 -4.5838022e+000
C009-002 -5.1329422e+000 -9.9132347e-001 -4.7452822e+000
C009-003 -5.1619921e+000 -1.0722711e+000 -4.8882303e+000
C009-004 -5.1749167e+000 -1.1344342e+000 -5.0433497e+000
C009-005 -5.2223773e+000 -1.2125689e+000 -5.1736193e+000
C009-006 -5.2628469e+000 -1.2711948e+000 -5.3160682e+000
C009-007 -5.3028030e+000 -1.3080665e+000 -5.4729762e+000
C009-008 -5.3673725e+000 -1.3593990e+000 -5.6071868e+000
C010-001 -5.3648605e+000 -1.7437800e+000 -5.8167148e+000
C010-002 -5.3031583e+000 -2.1029708e+000 -5.8734465e+000
C010-003 -5.2346163e+000 -2.4507365e+000 -5.9492030e+000
C010-004 -5.1654644e+000 -2.7947028e+000 -6.0333467e+000
C010-005 -5.0958419e+000 -3.1354282e+000 -6.1255274e+000
C010-006 -5.0191712e+000 -3.4703677e+000 -6.2342677e+000
C010-007 -4.9301929e+000 -3.7973225e+000 -6.3662858e+000
C010-008 -4.8325534e+000 -4.1175470e+000 -6.5168290e+000
C010-009 -4.7298431e+000 -4.4318304e+000 -6.6815233e+000
C011-001 -4.6025939e+000 -4.7486916e+000 -6.8813519e+000
C011-002 -4.4711127e+000 -5.0572705e+000 -7.0868921e+000
C011-003 -4.3561373e+000 -5.3785830e+000 -7.2663302e+000
C011-004 -4.2531075e+000 -5.7076883e+000 -7.4310412e+000
C011-005 -4.1758065e+000 -6.0621147e+000 -7.5443511e+000
C011-006 -4.1204519e+000 -6.4327893e+000 -7.6171217e+000
C011-007 -4.0714579e+000 -6.8078585e+000 -7.6878624e+000
C011-008 -4.0638461e+000 -7.2004018e+000 -7.6844954e+000
