# Supplementary material for: Deciphering the influence of evolutionary legacy and functional constraints on the patella: an example in modern rhinoceroses amongst perissodactyls
Source: PeerJ. 2024 Oct 25;12:e18067. doi: 10.7717/peerj.18067 (PMC11514768; doi:10.7717/peerj.18067)
Supplement: Supplemental Information 9 — For each specimen, the dataset is composed of the coordinates of the 6 anatomical landmarks and 103 curve sliding semi-landmarks. The template (C. simum AMNH M-51854) is composed in addition of 461 surface sliding semi-landmarks. [file peerj-12-18067-s009.zip › Ceratotherium_simum_cottoni_C37_Patella.pts]

Version 1.0
109
S000 -5.8465314e-001 -3.7488973e+000  2.8699474e+000
S001 -1.9482419e+000  2.0366721e+000 -7.0044327e-001
S002 -6.8767290e+000 -1.7190269e+000  1.5444760e+000
S003 -2.8622966e+000 -4.2461572e+000  4.6992292e+000
S004 -3.0995767e+000 -4.7825718e+000  6.3738737e+000
S005 -7.8561535e+000 -1.7330458e+000  2.3910997e+000
C000-001 -2.0694111e-001 -3.6058497e+000  2.9886792e+000
C000-002  1.2122462e-001 -3.3764081e+000  3.0816476e+000
C000-003  4.0646148e-001 -3.1174321e+000  3.1512706e+000
C000-004  6.5211612e-001 -2.8329234e+000  3.1946270e+000
C000-005  8.5417169e-001 -2.5169432e+000  3.2125022e+000
C000-006  1.0149915e+000 -2.1729634e+000  3.2023680e+000
C000-007  1.1500045e+000 -1.8090570e+000  3.1587098e+000
C000-008  1.2311615e+000 -1.4087915e+000  3.0890627e+000
C000-009  1.3390871e+000 -9.9557954e-001  2.9862776e+000
C001-001  1.3625234e+000 -6.5216744e-001  2.8714037e+000
C001-002  1.3900112e+000 -3.2196617e-001  2.7445221e+000
C001-003  1.4155982e+000 -1.2083606e-002  2.5844131e+000
C001-004  1.3926609e+000  2.9478237e-001  2.4061210e+000
C001-005  1.3430405e+000  5.9208959e-001  2.1927717e+000
C001-006  1.2439501e+000  8.9241832e-001  1.9636241e+000
C001-007  1.1139517e+000  1.1944509e+000  1.6950854e+000
C001-008  9.0072447e-001  1.5054393e+000  1.4772444e+000
C001-009  6.2184453e-001  1.7899935e+000  1.3224794e+000
C002-001  2.7677777e-001  2.0167935e+000  1.2222600e+000
C002-002 -5.5854462e-002  2.1938794e+000  1.0906945e+000
C002-003 -3.7196141e-001  2.3214986e+000  9.2552865e-001
C002-004 -6.5652668e-001  2.4044402e+000  7.0802450e-001
C002-005 -9.4419312e-001  2.4305956e+000  4.8697409e-001
C002-006 -1.2078302e+000  2.4110448e+000  2.2120877e-001
C002-007 -1.4789135e+000  2.3283207e+000 -3.3346705e-002
C002-008 -1.7055635e+000  2.2239585e+000 -3.9636609e-001
C003-001 -2.2426536e+000  2.0077538e+000 -6.0113949e-001
C003-002 -2.5134118e+000  1.9628431e+000 -4.5529395e-001
C003-003 -2.7614336e+000  1.9205804e+000 -3.0118597e-001
C003-004 -2.9741886e+000  1.8631748e+000 -1.1311264e-001
C003-005 -3.1861227e+000  1.8300457e+000  5.7830986e-002
C003-006 -3.3544338e+000  1.7751163e+000  2.6987946e-001
C003-007 -3.5013719e+000  1.7217877e+000  4.9413788e-001
C003-008 -3.6299376e+000  1.6709226e+000  7.3052430e-001
C003-009 -3.7334516e+000  1.6174977e+000  9.8445368e-001
C004-001 -3.8963037e+000  1.5414333e+000  1.2866243e+000
C004-002 -4.0320697e+000  1.4321135e+000  1.5706965e+000
C004-003 -4.1875443e+000  1.3142492e+000  1.8107946e+000
C004-004 -4.3518438e+000  1.1791245e+000  2.0132034e+000
C004-005 -4.5520396e+000  1.0422735e+000  2.1667485e+000
C004-006 -4.8045902e+000  9.1892207e-001  2.2606523e+000
C004-007 -5.0711355e+000  7.7824295e-001  2.3183899e+000
C004-008 -5.3815050e+000  6.5125334e-001  2.3152099e+000
C004-009 -5.7097278e+000  5.0860077e-001  2.2749522e+000
C005-001 -5.9797215e+000  3.6941352e-001  2.2175472e+000
C005-002 -6.2321439e+000  2.3539679e-001  2.1175015e+000
C005-003 -6.4533472e+000  6.9196336e-002  1.9926634e+000
C005-004 -6.6329093e+000 -1.4178202e-001  1.8728218e+000
C005-005 -6.7371550e+000 -3.9760956e-001  1.8733566e+000
C005-006 -6.8220181e+000 -6.7562985e-001  1.8140270e+000
C005-007 -6.8813987e+000 -9.8911148e-001  1.7130288e+000
C005-008 -6.9052672e+000 -1.3391966e+000  1.6067693e+000
C006-001 -6.6375737e+000 -1.9118625e+000  1.5521389e+000
C006-002 -6.3911123e+000 -2.0892563e+000  1.6593696e+000
C006-003 -6.1669354e+000 -2.2509375e+000  1.8132640e+000
C006-004 -5.9550667e+000 -2.4204137e+000  1.9536968e+000
C006-005 -5.7537365e+000 -2.5898020e+000  2.1128538e+000
C006-006 -5.5662718e+000 -2.7528677e+000  2.3019354e+000
C006-007 -5.3926139e+000 -2.9090579e+000  2.5191443e+000
C006-008 -5.2318134e+000 -3.0577383e+000  2.7631347e+000
C006-009 -5.0799575e+000 -3.2143464e+000  3.0215349e+000
C007-001 -4.9464684e+000 -3.4458098e+000  3.2863510e+000
C007-002 -4.7740026e+000 -3.6441729e+000  3.5294635e+000
C007-003 -4.5789294e+000 -3.8822780e+000  3.7101722e+000
C007-004 -4.3671374e+000 -4.1185732e+000  3.8596597e+000
C007-005 -4.1263328e+000 -4.2763147e+000  4.0221829e+000
C007-006 -3.8467553e+000 -4.2920780e+000  4.2273517e+000
C007-007 -3.5451031e+000 -4.2739830e+000  4.4161253e+000
C007-008 -3.2210295e+000 -4.2599306e+000  4.5718846e+000
C008-001 -2.7039251e+000 -4.1981711e+000  4.6525235e+000
C008-002 -2.5532520e+000 -4.1641421e+000  4.5850711e+000
C008-003 -2.4119346e+000 -4.1324344e+000  4.5013685e+000
C008-004 -2.2809966e+000 -4.0797405e+000  4.4193110e+000
C008-005 -2.1596351e+000 -4.0136700e+000  4.3333774e+000
C008-006 -2.0470126e+000 -3.9607446e+000  4.2242093e+000
C008-007 -1.9442433e+000 -3.8935418e+000  4.1094832e+000
C008-008 -1.8504374e+000 -3.8346274e+000  3.9767430e+000
C008-009 -1.7650410e+000 -3.7853289e+000  3.8309748e+000
C009-001 -1.6856462e+000 -3.7424579e+000  3.6510384e+000
C009-002 -1.5922730e+000 -3.7289734e+000  3.4808578e+000
C009-003 -1.4845390e+000 -3.7399116e+000  3.3317885e+000
C009-004 -1.3613620e+000 -3.7806036e+000  3.2109849e+000
C009-005 -1.2282604e+000 -3.7955954e+000  3.1079741e+000
C009-006 -1.0821921e+000 -3.8160148e+000  3.0263417e+000
C009-007 -9.2318934e-001 -3.8418808e+000  2.9638627e+000
C009-008 -7.5786114e-001 -3.8148425e+000  2.9083967e+000
C010-001 -6.5255046e-001 -3.7073624e+000  2.5118005e+000
C010-002 -7.4527496e-001 -3.4177859e+000  2.1454864e+000
C010-003 -8.7410611e-001 -3.0344787e+000  1.8836190e+000
C010-004 -1.0069648e+000 -2.6694105e+000  1.6805626e+000
C010-005 -1.1250958e+000 -2.3363652e+000  1.4791508e+000
C010-006 -1.2332075e+000 -2.0051508e+000  1.2884066e+000
C010-007 -1.3148284e+000 -1.7097996e+000  1.0253124e+000
C010-008 -1.3909990e+000 -1.4161921e+000  7.5434083e-001
C010-009 -1.4667221e+000 -1.1315029e+000  4.7962594e-001
C011-001 -1.5354041e+000 -8.6020339e-001  2.0827645e-001
C011-002 -1.6001909e+000 -5.8929330e-001 -5.1293090e-002
C011-003 -1.6606934e+000 -3.1627849e-001 -2.9302135e-001
C011-004 -1.7159452e+000 -3.8367186e-002 -5.2288079e-001
C011-005 -1.7675809e+000  2.9002720e-001 -6.9160849e-001
C011-006 -1.8173782e+000  6.7790759e-001 -7.7440953e-001
C011-007 -1.8652787e+000  1.1029792e+000 -7.8613067e-001
C011-008 -1.9085922e+000  1.5532892e+000 -7.6677334e-001
