# Supplementary material for: Deciphering the influence of evolutionary legacy and functional constraints on the patella: an example in modern rhinoceroses amongst perissodactyls
Source: PeerJ. 2024 Oct 25;12:e18067. doi: 10.7717/peerj.18067 (PMC11514768; doi:10.7717/peerj.18067)
Supplement: Supplemental Information 9 — For each specimen, the dataset is composed of the coordinates of the 6 anatomical landmarks and 103 curve sliding semi-landmarks. The template (C. simum AMNH M-51854) is composed in addition of 461 surface sliding semi-landmarks. [file peerj-12-18067-s009.zip › Ceratotherium_simum_cottoni_C110_Patella.pts]

Version 1.0
109
S000  8.0341511e+000 -2.1924682e+000 -1.6855326e+000
S001  1.0861727e+000  3.5230717e-001 -1.3959622e+000
S002  5.7172322e+000  4.4145627e+000 -2.2060919e+000
S003  9.5290489e+000 -4.8884141e-001 -3.1522655e+000
S004  1.0297439e+001 -9.6858531e-001 -4.5971150e+000
S005  6.7867813e+000  4.7195630e+000 -2.9643171e+000
C000-001  7.8864050e+000 -2.5620489e+000 -1.9937335e+000
C000-002  7.7766776e+000 -2.9671452e+000 -2.2000508e+000
C000-003  7.5810146e+000 -3.3123231e+000 -2.4003537e+000
C000-004  7.3185024e+000 -3.5430696e+000 -2.6418502e+000
C000-005  7.0164199e+000 -3.7259810e+000 -2.8603685e+000
C000-006  6.6683779e+000 -3.8608980e+000 -3.0555811e+000
C000-007  6.2709951e+000 -3.9349313e+000 -3.2355294e+000
C000-008  5.8185267e+000 -4.0052204e+000 -3.3639762e+000
C000-009  5.3201561e+000 -4.0842366e+000 -3.4483600e+000
C001-001  4.8384209e+000 -4.1036100e+000 -3.4321373e+000
C001-002  4.3756685e+000 -4.0532274e+000 -3.4271648e+000
C001-003  3.9337552e+000 -3.9589260e+000 -3.4208860e+000
C001-004  3.5014687e+000 -3.8686664e+000 -3.3824310e+000
C001-005  3.0877197e+000 -3.7091115e+000 -3.3549764e+000
C001-006  2.6837010e+000 -3.5131800e+000 -3.3178594e+000
C001-007  2.2895279e+000 -3.2708859e+000 -3.2773321e+000
C001-008  1.9328734e+000 -2.9444358e+000 -3.2623537e+000
C001-009  1.6215582e+000 -2.5479355e+000 -3.2652440e+000
C002-001  1.4286535e+000 -2.1616714e+000 -3.1791573e+000
C002-002  1.2646886e+000 -1.7966589e+000 -3.0589023e+000
C002-003  1.1423638e+000 -1.4423896e+000 -2.9136887e+000
C002-004  1.0337797e+000 -1.1182547e+000 -2.7257998e+000
C002-005  9.7736400e-001 -7.9700685e-001 -2.5199435e+000
C002-006  9.1406298e-001 -5.0290388e-001 -2.2587240e+000
C002-007  8.7640381e-001 -2.0638309e-001 -1.9616435e+000
C002-008  9.4072998e-001  9.2159986e-002 -1.6774838e+000
C003-001  1.1921595e+000  6.2720579e-001 -1.4816234e+000
C003-002  1.3145754e+000  8.7183762e-001 -1.5916389e+000
C003-003  1.4596049e+000  1.0750043e+000 -1.7290323e+000
C003-004  1.5896944e+000  1.2659143e+000 -1.8692728e+000
C003-005  1.7227991e+000  1.4310904e+000 -2.0239468e+000
C003-006  1.8657316e+000  1.5615647e+000 -2.1953301e+000
C003-007  2.0026293e+000  1.6763937e+000 -2.3760917e+000
C003-008  2.1246130e+000  1.7922027e+000 -2.5681086e+000
C003-009  2.2626555e+000  1.8644842e+000 -2.7782788e+000
C004-001  2.4326935e+000  1.9118713e+000 -3.0253630e+000
C004-002  2.6243567e+000  1.9534746e+000 -3.2405834e+000
C004-003  2.8163879e+000  2.0271542e+000 -3.4264135e+000
C004-004  3.0062959e+000  2.1400247e+000 -3.5831077e+000
C004-005  3.2198572e+000  2.2441270e+000 -3.7129009e+000
C004-006  3.4417491e+000  2.3838029e+000 -3.8203313e+000
C004-007  3.6468561e+000  2.5940742e+000 -3.8973091e+000
C004-008  3.8334386e+000  2.8533070e+000 -3.9349012e+000
C004-009  4.0015521e+000  3.1392622e+000 -3.9265161e+000
C005-001  4.1691747e+000  3.4062912e+000 -3.8430293e+000
C005-002  4.3216038e+000  3.6527717e+000 -3.7175512e+000
C005-003  4.4156175e+000  3.8816481e+000 -3.5358596e+000
C005-004  4.5452180e+000  4.0688725e+000 -3.3438249e+000
C005-005  4.6987820e+000  4.2197633e+000 -3.1318009e+000
C005-006  4.9138794e+000  4.3252721e+000 -2.9222198e+000
C005-007  5.1354332e+000  4.4017987e+000 -2.6781979e+000
C005-008  5.3924603e+000  4.4418921e+000 -2.4176977e+000
C006-001  5.9781890e+000  4.1595182e+000 -2.0263505e+000
C006-002  6.2955575e+000  3.8705709e+000 -1.9595251e+000
C006-003  6.6026278e+000  3.5820224e+000 -2.0536697e+000
C006-004  6.8785701e+000  3.3264639e+000 -2.1834610e+000
C006-005  7.1392694e+000  3.0975981e+000 -2.3263638e+000
C006-006  7.4018993e+000  2.8861055e+000 -2.4708314e+000
C006-007  7.6733699e+000  2.6862013e+000 -2.6230676e+000
C006-008  7.9536810e+000  2.4959755e+000 -2.7920628e+000
C006-009  8.2409172e+000  2.3150339e+000 -2.9836185e+000
C007-001  8.5371017e+000  2.0515590e+000 -3.1730435e+000
C007-002  8.8321638e+000  1.7655159e+000 -3.2645259e+000
C007-003  9.0966330e+000  1.4775933e+000 -3.3034811e+000
C007-004  9.2656107e+000  1.1763518e+000 -3.3834217e+000
C007-005  9.3839340e+000  8.5955411e-001 -3.4351497e+000
C007-006  9.4667444e+000  5.3345042e-001 -3.4375849e+000
C007-007  9.5207510e+000  2.0159702e-001 -3.3857532e+000
C007-008  9.5507631e+000 -1.3684465e-001 -3.2807064e+000
C008-001  9.4760885e+000 -6.4688420e-001 -3.0768991e+000
C008-002  9.4069395e+000 -7.8653210e-001 -3.0020437e+000
C008-003  9.3374462e+000 -9.0874392e-001 -2.9136536e+000
C008-004  9.2578087e+000 -1.0129626e+000 -2.8204842e+000
C008-005  9.1592760e+000 -1.0971048e+000 -2.7310452e+000
C008-006  9.0426188e+000 -1.1608738e+000 -2.6439793e+000
C008-007  8.9198427e+000 -1.2072645e+000 -2.5471299e+000
C008-008  8.8118668e+000 -1.2409147e+000 -2.4232700e+000
C008-009  8.7059441e+000 -1.2580367e+000 -2.2866597e+000
C009-001  8.6100302e+000 -1.3088232e+000 -2.1663878e+000
C009-002  8.5230179e+000 -1.3745514e+000 -2.0557444e+000
C009-003  8.4524174e+000 -1.4534224e+000 -1.9514321e+000
C009-004  8.3897724e+000 -1.5447230e+000 -1.8598927e+000
C009-005  8.3454323e+000 -1.6506224e+000 -1.7756354e+000
C009-006  8.2924442e+000 -1.7715454e+000 -1.7141192e+000
C009-007  8.2235403e+000 -1.9057680e+000 -1.6785371e+000
C009-008  8.1219330e+000 -2.0428700e+000 -1.6773518e+000
C010-001  7.7673140e+000 -2.0914695e+000 -1.4928974e+000
C010-002  7.3009276e+000 -1.8804156e+000 -1.4416834e+000
C010-003  6.8535638e+000 -1.6739123e+000 -1.4645386e+000
C010-004  6.4444828e+000 -1.4919052e+000 -1.4661888e+000
C010-005  6.0489178e+000 -1.3215272e+000 -1.4576064e+000
C010-006  5.6556234e+000 -1.1574942e+000 -1.4412961e+000
C010-007  5.2570333e+000 -9.9989897e-001 -1.3429234e+000
C010-008  4.8593593e+000 -8.4587538e-001 -1.2344275e+000
C010-009  4.4700112e+000 -6.9823426e-001 -1.1078758e+000
C011-001  4.0573235e+000 -5.2839124e-001 -9.3770814e-001
C011-002  3.6689928e+000 -3.7962431e-001 -7.7531910e-001
C011-003  3.2951944e+000 -2.4134541e-001 -6.3738942e-001
C011-004  2.9230018e+000 -1.1049230e-001 -5.5895424e-001
C011-005  2.5475812e+000  1.0681462e-002 -5.6179416e-001
C011-006  2.1728306e+000  1.1688875e-001 -6.6007996e-001
C011-007  1.7826343e+000  2.2488056e-001 -7.8858554e-001
C011-008  1.4143950e+000  3.0237338e-001 -1.0491134e+000
